# Supplementary material for: N′-Cyclo­pentyl­idene­pyridine-4-carbo­hydrazide
Source: Acta Crystallogr Sect E Struct Rep Online. 2012 Apr 4;68(Pt 5):o1299. doi: 10.1107/S1600536812013815 (PMC3344445; doi:10.1107/S1600536812013815)
Supplement: Supplementary file 1 [file e-68-o1299-sup1.cif]

##############################################################################
#                                                                            #
# This CIF contains the data in a paper accepted for publication in          #
# Acta Crystallographica Section E. It conforms to the requirements of       #
# Notes for Authors for Acta Crystallographica Section E, and has been       #
# peer reviewed under the auspices of the IUCr Commission on Journals.       #
#                                                                            #
# Full details of the Crystallographic Information File format               #
# are given in the paper "The Crystallographic Information File (CIF):       #
# a New Standard Archive File for Crystallography" by S. R. Hall, F. H.      #
# Allen and I. D. Brown [Acta Cryst. (1991), A47, 655-685].                  #
#                                                                            #
# The current version of the core CIF dictionary is obtainable from          #
# ftp://ftp.iucr.org/pub/cif_core.dic.                                       #
#                                                                            #
# Software is freely available for graphical display of the structure(s)     #
# in this CIF. For information consult the CIF software page                 #
# http://www.iucr.org/resources/cif/software.                                #
#                                                                            #
# This file may be used for bona fide research purposes within the           #
# scientific community so long as proper attribution is given to the journal # 
# article from which it was obtained.                                        #
#                                                                            #
##############################################################################
data_global
_audit_creation_method     'WinGX routine CIF_UPDATE'
_audit_conform_dict_name     cif_core.dic
_audit_conform_dict_version     2.3
_journal_date_recd_electronic     2012-03-08
_journal_date_accepted     2012-03-30
_journal_name_full     'Acta Crystallographica, Section E'
_journal_year     2012
_journal_volume     68
_journal_issue      5
_journal_page_first     o1299
_journal_page_last     o1299
_journal_paper_category     QO
_journal_paper_doi     10.1107/S1600536812013815
_journal_coeditor_code     FY2050
_publ_contact_author_name     'Lemmerer, Andreas'
_publ_contact_author_address
;
Molecular Sciences Institute
School of Chemistry
University of the Witwatersrand
Private Bag 3
PO Wits
2050
South Africa
;
_publ_contact_author_email     andreas.lemmerer@wits.ac.za
_publ_contact_author_fax     '27(11)7176749'
_publ_contact_author_phone     '27(11)7176711'
_publ_section_title
;
<i>N</i>'-Cyclopentylidenepyridine-4-carbohydrazide
;
loop_
    _publ_author_name
    _publ_author_address
    'Lemmerer, Andreas'
;
Molecular Sciences Institute
School of Chemistry
University of the Witwatersrand, Johannesburg
PO Wits 2050
South Africa
;
    'Bernstein, Joel'
;
Faculty of Science
NYU Abu Dhabi
PO Box 129188
Abu Dhabi
United Arab Emirates
;
    'Kahlenberg, Volker'
;
Institute of Mineralogy and Petrography
University of Innsbruck
Innsbruck 6020
Austria
;
data_I
_audit_creation_method     'WinGX routine CIF_UPDATE'
_chemical_name_systematic
;
<i>N</i>'-Cyclopentylidenepyridine-4-carbohydrazide
;
_chemical_formula_moiety     'C11 H13 N3 O'
_chemical_formula_sum     'C11 H13 N3 O'
_chemical_formula_iupac     'C11 H13 N3 O'
_chemical_formula_weight     203.24
_symmetry_cell_setting     orthorhombic
_symmetry_space_group_name_H-M     'P b c a'
_symmetry_space_group_name_Hall     '-P 2ac 2ab'
loop_
    _space_group_symop_operation_xyz
    'x, y, z'
    '-x+1/2, -y, z+1/2'
    '-x, y+1/2, -z+1/2'
    'x+1/2, -y+1/2, -z'
    '-x, -y, -z'
    'x-1/2, y, -z-1/2'
    'x, -y-1/2, z-1/2'
    '-x-1/2, y-1/2, z'
_cell_length_a     15.762(3)
_cell_length_b     8.1144(16)
_cell_length_c     16.015(3)
_cell_angle_alpha     90
_cell_angle_beta     90
_cell_angle_gamma     90
_cell_volume     2048.3(7)
_cell_formula_units_Z     8
_cell_measurement_reflns_used     5050
_cell_measurement_theta_min     2.8735
_cell_measurement_theta_max     28.4991
_cell_measurement_temperature     173(2)
_exptl_crystal_description     block
_exptl_crystal_colour     colourless
_exptl_crystal_size_max     0.35
_exptl_crystal_size_mid     0.22
_exptl_crystal_size_min     0.2
_exptl_crystal_density_diffrn     1.318
_exptl_crystal_density_method     'not measured'
_exptl_crystal_F_000     864
_exptl_absorpt_coefficient_mu     0.088
_exptl_absorpt_correction_type     multi-scan
_exptl_absorpt_process_details
;
(ABSPACK in CrysAlis PRO; Oxford Diffraction, 2006)
;
_exptl_absorpt_correction_T_min     0.9698
_exptl_absorpt_correction_T_max     0.9826
_diffrn_ambient_temperature     173(2)
_diffrn_radiation_type     MoK\a
_diffrn_radiation_wavelength     0.71073
_diffrn_measurement_device_type     'Oxford Diffraction Xcalibur Gemini R'
_diffrn_measurement_method     '\w scans'
_diffrn_reflns_number     11794
_diffrn_reflns_av_R_equivalents     0.0338
_diffrn_reflns_theta_min     3.1
_diffrn_reflns_theta_max     25.5
_diffrn_reflns_theta_full     25.5
_diffrn_measured_fraction_theta_max     0.991
_diffrn_measured_fraction_theta_full     0.991
_diffrn_reflns_limit_h_min     -17
_diffrn_reflns_limit_h_max     18
_diffrn_reflns_limit_k_min     -9
_diffrn_reflns_limit_k_max     9
_diffrn_reflns_limit_l_min     -19
_diffrn_reflns_limit_l_max     14
_diffrn_standards_number     0
_diffrn_standards_interval_count     0
_diffrn_standards_interval_time     0
_diffrn_standards_decay_%     0
_reflns_number_total     1884
_reflns_number_gt     1420
_reflns_threshold_expression     I>2sigma(I)
_refine_ls_structure_factor_coef     Fsqd
_refine_ls_matrix_type     full
_refine_ls_R_factor_gt     0.0324
_refine_ls_wR_factor_ref     0.0813
_refine_ls_goodness_of_fit_ref     0.956
_refine_ls_restrained_S_all     0.956
_refine_ls_number_reflns     1884
_refine_ls_number_parameters     140
_refine_ls_number_restraints     0
_refine_ls_hydrogen_treatment     mixed
_refine_ls_weighting_scheme     calc
_refine_ls_weighting_details
                 'calc w=1/[\s^2^(Fo^2^)+(0.0527P)^2^] where P=(Fo^2^+2Fc^2^)/3'
_refine_ls_shift/su_max     0
_refine_diff_density_max     0.136
_refine_diff_density_min     -0.208
_refine_ls_extinction_method     none
loop_
    _atom_type_symbol
    _atom_type_description
    _atom_type_scat_dispersion_real
    _atom_type_scat_dispersion_imag
    _atom_type_scat_source
    C C 0.0033 0.0016 'International Tables Vol C Tables 4.2.6.8 and 6.1.1.4'
    H H 0 0 'International Tables Vol C Tables 4.2.6.8 and 6.1.1.4'
    N N 0.0061 0.0033 'International Tables Vol C Tables 4.2.6.8 and 6.1.1.4'
    O O 0.0106 0.006 'International Tables Vol C Tables 4.2.6.8 and 6.1.1.4'
_computing_data_collection     'CrysAlis PRO (Oxford Diffraction, 2006)'
_computing_cell_refinement     'CrysAlis PRO (Oxford Diffraction, 2006)'
_computing_data_reduction     'CrysAlis PRO (Oxford Diffraction, 2006)'
_computing_structure_solution     'SHELXS97 (Sheldrick, 2008)'
_computing_structure_refinement     'SHELXL97 (Sheldrick, 2008)'
_computing_molecular_graphics
;
ORTEP-3 for Windows (Farrugia, 1997) and DIAMOND (Brandenburg,
1999)
;
_computing_publication_material
;
WinGX (Farrugia, 1999) and PLATON (Spek, 2009)
;
loop_
    _atom_site_type_symbol
    _atom_site_label
    _atom_site_fract_x
    _atom_site_fract_y
    _atom_site_fract_z
    _atom_site_U_iso_or_equiv
    _atom_site_adp_type
    _atom_site_calc_flag
    _atom_site_refinement_flags
    _atom_site_occupancy
    _atom_site_disorder_assembly
    _atom_site_disorder_group
    C C1 0.63373(8) 0.29380(15) 0.50919(7) 0.0229(3) Uani d . 1 . .
    C C2 0.68605(8) 0.18488(16) 0.46629(8) 0.0300(3) Uani d . 1 . .
    H H2 0.7458 0.1879 0.4736 0.036 Uiso calc R 1 . .
    C C3 0.64926(9) 0.07249(17) 0.41303(9) 0.0362(3) Uani d . 1 . .
    H H3 0.6856 -0.0007 0.3836 0.043 Uiso calc R 1 . .
    C C4 0.51676(9) 0.16426(16) 0.44216(8) 0.0330(3) Uani d . 1 . .
    H H4 0.4571 0.1569 0.4345 0.04 Uiso calc R 1 . .
    C C5 0.54713(8) 0.28276(16) 0.49627(7) 0.0265(3) Uani d . 1 . .
    H H5 0.5093 0.3554 0.5241 0.032 Uiso calc R 1 . .
    C C6 0.66894(7) 0.42811(15) 0.56313(7) 0.0223(3) Uani d . 1 . .
    C C7 0.83244(7) 0.46470(15) 0.70795(8) 0.0238(3) Uani d . 1 . .
    C C8 0.84781(8) 0.29668(16) 0.74453(8) 0.0284(3) Uani d . 1 . .
    H H8A 0.8763 0.2236 0.7037 0.034 Uiso calc R 1 . .
    H H8B 0.7939 0.245 0.7624 0.034 Uiso calc R 1 . .
    C C9 0.90543(8) 0.33071(17) 0.81972(9) 0.0322(3) Uani d . 1 . .
    H H9A 0.8715 0.3536 0.8705 0.039 Uiso calc R 1 . .
    H H9B 0.9435 0.2361 0.8307 0.039 Uiso calc R 1 . .
    C C10 0.95583(8) 0.48203(16) 0.79324(8) 0.0302(3) Uani d . 1 . .
    H H10A 1.0022 0.4519 0.7544 0.036 Uiso calc R 1 . .
    H H10B 0.9803 0.5393 0.8422 0.036 Uiso calc R 1 . .
    C C11 0.88949(8) 0.58868(17) 0.74995(9) 0.0328(3) Uani d . 1 . .
    H H11A 0.8576 0.6558 0.7909 0.039 Uiso calc R 1 . .
    H H11B 0.9161 0.6629 0.7085 0.039 Uiso calc R 1 . .
    N N1 0.73514(6) 0.38419(14) 0.61158(6) 0.0247(3) Uani d . 1 . .
    H H1 0.7496(8) 0.2789(19) 0.6174(9) 0.036(4) Uiso d . 1 . .
    N N2 0.56579(8) 0.05969(14) 0.40008(7) 0.0377(3) Uani d . 1 . .
    N N3 0.78134(6) 0.50934(12) 0.65045(6) 0.0251(3) Uani d . 1 . .
    O O1 0.63990(5) 0.56802(10) 0.56036(5) 0.0298(2) Uani d . 1 . .
loop_
    _atom_site_aniso_label
    _atom_site_aniso_U_11
    _atom_site_aniso_U_22
    _atom_site_aniso_U_33
    _atom_site_aniso_U_12
    _atom_site_aniso_U_13
    _atom_site_aniso_U_23
    C1 0.0297(7) 0.0192(6) 0.0197(6) 0.0008(5) -0.0020(5) 0.0038(5)
    C2 0.0304(7) 0.0305(7) 0.0292(7) 0.0059(6) -0.0038(5) -0.0017(6)
    C3 0.0478(9) 0.0292(8) 0.0316(7) 0.0092(7) -0.0051(6) -0.0063(6)
    C4 0.0349(7) 0.0283(7) 0.0359(8) -0.0032(6) -0.0117(6) 0.0051(6)
    C5 0.0295(7) 0.0238(7) 0.0260(7) 0.0008(6) -0.0024(5) 0.0041(5)
    C6 0.0232(6) 0.0207(7) 0.0230(6) 0.0000(5) 0.0028(5) 0.0013(5)
    C7 0.0260(7) 0.0200(7) 0.0253(7) 0.0003(5) 0.0004(5) -0.0029(5)
    C8 0.0322(7) 0.0218(7) 0.0312(7) -0.0027(6) -0.0053(5) 0.0016(6)
    C9 0.0335(8) 0.0330(8) 0.0299(7) -0.0018(6) -0.0052(5) 0.0016(6)
    C10 0.0296(7) 0.0332(8) 0.0279(7) -0.0029(6) -0.0047(5) -0.0027(6)
    C11 0.0349(8) 0.0244(7) 0.0390(8) -0.0033(6) -0.0091(6) -0.0044(6)
    N1 0.0319(6) 0.0146(6) 0.0277(6) -0.0010(5) -0.0073(4) -0.0016(5)
    N2 0.0499(8) 0.0289(7) 0.0343(6) -0.0009(6) -0.0141(5) -0.0026(5)
    N3 0.0284(6) 0.0189(6) 0.0281(6) -0.0021(4) -0.0041(4) -0.0023(5)
    O1 0.0298(5) 0.0221(5) 0.0374(5) 0.0048(4) -0.0036(4) -0.0022(4)
_geom_special_details
;
All e.s.d.'s (except the e.s.d. in the dihedral angle between two l.s. planes)
are estimated using the full covariance matrix. The cell e.s.d.'s are taken
into account individually in the estimation of e.s.d.'s in distances, angles
and torsion angles; correlations between e.s.d.'s in cell parameters are only
used when they are defined by crystal symmetry. An approximate (isotropic)
treatment of cell e.s.d.'s is used for estimating e.s.d.'s involving l.s.
planes.
;
loop_
    _geom_bond_atom_site_label_1
    _geom_bond_atom_site_label_2
    _geom_bond_site_symmetry_2
    _geom_bond_distance
    _geom_bond_publ_flag
    C1 C5 . 1.3836(18) ?
    C1 C2 . 1.3904(18) ?
    C1 C6 . 1.4973(17) ?
    C2 C3 . 1.3768(19) ?
    C2 H2 . 0.95 ?
    C3 N2 . 1.3360(19) ?
    C3 H3 . 0.95 ?
    C4 N2 . 1.3309(18) ?
    C4 C5 . 1.3801(18) ?
    C4 H4 . 0.95 ?
    C5 H5 . 0.95 ?
    C6 O1 . 1.2249(14) ?
    C6 N1 . 1.3484(16) ?
    C7 N3 . 1.2759(15) ?
    C7 C8 . 1.5035(17) ?
    C7 C11 . 1.5076(17) ?
    C8 C9 . 1.5333(18) ?
    C8 H8A . 0.99 ?
    C8 H8B . 0.99 ?
    C9 C10 . 1.5227(19) ?
    C9 H9A . 0.99 ?
    C9 H9B . 0.99 ?
    C10 C11 . 1.5243(18) ?
    C10 H10A . 0.99 ?
    C10 H10B . 0.99 ?
    C11 H11A . 0.99 ?
    C11 H11B . 0.99 ?
    N1 N3 . 1.3961(14) ?
    N1 H1 . 0.889(15) ?
loop_
    _geom_angle_atom_site_label_1
    _geom_angle_atom_site_label_2
    _geom_angle_atom_site_label_3
    _geom_angle_site_symmetry_1
    _geom_angle_site_symmetry_3
    _geom_angle
    _geom_angle_publ_flag
    C5 C1 C2 . . 118.04(11) ?
    C5 C1 C6 . . 119.94(11) ?
    C2 C1 C6 . . 121.87(11) ?
    C3 C2 C1 . . 118.51(12) ?
    C3 C2 H2 . . 120.7 ?
    C1 C2 H2 . . 120.7 ?
    N2 C3 C2 . . 124.23(13) ?
    N2 C3 H3 . . 117.9 ?
    C2 C3 H3 . . 117.9 ?
    N2 C4 C5 . . 124.11(13) ?
    N2 C4 H4 . . 117.9 ?
    C5 C4 H4 . . 117.9 ?
    C4 C5 C1 . . 118.76(12) ?
    C4 C5 H5 . . 120.6 ?
    C1 C5 H5 . . 120.6 ?
    O1 C6 N1 . . 123.71(11) ?
    O1 C6 C1 . . 121.01(11) ?
    N1 C6 C1 . . 115.24(10) ?
    N3 C7 C8 . . 129.82(11) ?
    N3 C7 C11 . . 120.59(11) ?
    C8 C7 C11 . . 109.59(10) ?
    C7 C8 C9 . . 103.78(10) ?
    C7 C8 H8A . . 111 ?
    C9 C8 H8A . . 111 ?
    C7 C8 H8B . . 111 ?
    C9 C8 H8B . . 111 ?
    H8A C8 H8B . . 109 ?
    C10 C9 C8 . . 103.63(10) ?
    C10 C9 H9A . . 111 ?
    C8 C9 H9A . . 111 ?
    C10 C9 H9B . . 111 ?
    C8 C9 H9B . . 111 ?
    H9A C9 H9B . . 109 ?
    C9 C10 C11 . . 103.09(10) ?
    C9 C10 H10A . . 111.1 ?
    C11 C10 H10A . . 111.1 ?
    C9 C10 H10B . . 111.1 ?
    C11 C10 H10B . . 111.1 ?
    H10A C10 H10B . . 109.1 ?
    C7 C11 C10 . . 103.49(10) ?
    C7 C11 H11A . . 111.1 ?
    C10 C11 H11A . . 111.1 ?
    C7 C11 H11B . . 111.1 ?
    C10 C11 H11B . . 111.1 ?
    H11A C11 H11B . . 109 ?
    C6 N1 N3 . . 117.90(10) ?
    C6 N1 H1 . . 120.9(9) ?
    N3 N1 H1 . . 121.2(9) ?
    C4 N2 C3 . . 116.34(11) ?
    C7 N3 N1 . . 116.39(10) ?
loop_
    _geom_torsion_atom_site_label_1
    _geom_torsion_atom_site_label_2
    _geom_torsion_atom_site_label_3
    _geom_torsion_atom_site_label_4
    _geom_torsion_site_symmetry_1
    _geom_torsion_site_symmetry_2
    _geom_torsion_site_symmetry_3
    _geom_torsion_site_symmetry_4
    _geom_torsion
    _geom_torsion_publ_flag
    C5 C1 C2 C3 . . . . 0.30(18) ?
    C6 C1 C2 C3 . . . . -175.20(12) ?
    C1 C2 C3 N2 . . . . -0.6(2) ?
    N2 C4 C5 C1 . . . . -0.92(19) ?
    C2 C1 C5 C4 . . . . 0.40(17) ?
    C6 C1 C5 C4 . . . . 175.99(11) ?
    C5 C1 C6 O1 . . . . -39.73(17) ?
    C2 C1 C6 O1 . . . . 135.69(13) ?
    C5 C1 C6 N1 . . . . 142.25(11) ?
    C2 C1 C6 N1 . . . . -42.34(16) ?
    N3 C7 C8 C9 . . . . -171.14(12) ?
    C11 C7 C8 C9 . . . . 9.09(14) ?
    C7 C8 C9 C10 . . . . -30.69(13) ?
    C8 C9 C10 C11 . . . . 40.97(13) ?
    N3 C7 C11 C10 . . . . -163.83(11) ?
    C8 C7 C11 C10 . . . . 15.97(14) ?
    C9 C10 C11 C7 . . . . -34.78(13) ?
    O1 C6 N1 N3 . . . . -10.45(17) ?
    C1 C6 N1 N3 . . . . 167.52(9) ?
    C5 C4 N2 C3 . . . . 0.65(19) ?
    C2 C3 N2 C4 . . . . 0.1(2) ?
    C8 C7 N3 N1 . . . . -3.79(18) ?
    C11 C7 N3 N1 . . . . 175.96(10) ?
    C6 N1 N3 C7 . . . . 166.86(11) ?
loop_
    _geom_hbond_atom_site_label_D
    _geom_hbond_atom_site_label_H
    _geom_hbond_atom_site_label_A
    _geom_hbond_site_symmetry_A
    _geom_hbond_distance_DH
    _geom_hbond_distance_HA
    _geom_hbond_distance_DA
    _geom_hbond_angle_DHA
    N1 H1 N3 8_755 0.889(15) 2.303(15) 3.1155(16) 151.9(12)
    N1 H1 O1 8_755 0.889(15) 2.607(15) 3.3368(14) 140.0(11)
_iucr_refine_instructions_details
;
TITL 9vNP609_s in Pbca
CELL  0.71073  15.7623   8.1144  16.0146   90.000   90.000   90.000
ZERR     8.00   0.0032   0.0016   0.0032    0.000    0.000    0.000
LATT   1
SYMM  1/2 - X, - Y, 1/2 + Z
SYMM  - X, 1/2 + Y, 1/2 - Z
SYMM  1/2 + X, 1/2 - Y, - Z
SFAC  C    H    N    O
UNIT  88   104  24   8
MERG   2
OMIT    -2.00  51.00
EQIV $2  -x+3/2, y-1/2, z
HTAB N1 N3_$2
HTAB N1 O1_$2
SIZE 0.35 0.22 0.20
FMAP   2
PLAN    5
ACTA
HTAB
BOND
BOND   $H
CONF
L.S.   4
TEMP  -100.00
WGHT    0.052700
FVAR       0.24241
MOLE    1
C1    1    0.633733    0.293799    0.509193    11.00000    0.02969    0.01919 =
         0.01975    0.00382   -0.00204    0.00078
C2    1    0.686050    0.184878    0.466293    11.00000    0.03038    0.03048 =
         0.02921   -0.00175   -0.00377    0.00587
AFIX  43
H2    2    0.745845    0.187940    0.473567    11.00000   -1.20000
AFIX   0
C3    1    0.649257    0.072488    0.413035    11.00000    0.04779    0.02922 =
         0.03158   -0.00628   -0.00514    0.00918
AFIX  43
H3    2    0.685570   -0.000693    0.383596    11.00000   -1.20000
AFIX   0
C4    1    0.516759    0.164263    0.442162    11.00000    0.03489    0.02832 =
         0.03589    0.00512   -0.01170   -0.00322
AFIX  43
H4    2    0.457119    0.156868    0.434469    11.00000   -1.20000
AFIX   0
C5    1    0.547126    0.282760    0.496272    11.00000    0.02952    0.02385 =
         0.02603    0.00407   -0.00237    0.00079
AFIX  43
H5    2    0.509270    0.355399    0.524130    11.00000   -1.20000
AFIX   0
C6    1    0.668937    0.428106    0.563134    11.00000    0.02322    0.02066 =
         0.02304    0.00133    0.00282   -0.00001
C7    1    0.832440    0.464695    0.707953    11.00000    0.02595    0.02002 =
         0.02534   -0.00288    0.00039    0.00025
C8    1    0.847812    0.296681    0.744528    11.00000    0.03217    0.02176 =
         0.03121    0.00160   -0.00530   -0.00269
AFIX  23
H8A   2    0.876257    0.223643    0.703686    11.00000   -1.20000
H8B   2    0.793887    0.244954    0.762353    11.00000   -1.20000
AFIX   0
C9    1    0.905426    0.330708    0.819718    11.00000    0.03354    0.03301 =
         0.02994    0.00164   -0.00516   -0.00181
AFIX  23
H9A   2    0.871545    0.353573    0.870465    11.00000   -1.20000
H9B   2    0.943465    0.236087    0.830728    11.00000   -1.20000
AFIX   0
C10   1    0.955834    0.482026    0.793243    11.00000    0.02956    0.03321 =
         0.02791   -0.00269   -0.00468   -0.00286
AFIX  23
H10A  2    1.002177    0.451891    0.754412    11.00000   -1.20000
H10B  2    0.980252    0.539311    0.842248    11.00000   -1.20000
AFIX   0
C11   1    0.889485    0.588681    0.749947    11.00000    0.03490    0.02444 =
         0.03899   -0.00436   -0.00909   -0.00328
AFIX  23
H11A  2    0.857559    0.655760    0.790922    11.00000   -1.20000
H11B  2    0.916131    0.662861    0.708461    11.00000   -1.20000
AFIX   0
N1    3    0.735145    0.384186    0.611584    11.00000    0.03185    0.01461 =
         0.02767   -0.00163   -0.00735   -0.00098
H1    2    0.749638    0.278941    0.617418    11.00000    0.03599
N2    3    0.565788    0.059694    0.400081    11.00000    0.04988    0.02888 =
         0.03433   -0.00260   -0.01414   -0.00091
N3    3    0.781339    0.509344    0.650454    11.00000    0.02836    0.01890 =
         0.02806   -0.00234   -0.00410   -0.00205
O1    4    0.639897    0.568023    0.560358    11.00000    0.02983    0.02215 =
         0.03738   -0.00220   -0.00357    0.00484
HKLF    4
REM  9vNP609_s in Pbca
REM R1 =  0.0324 for   1420 Fo > 4sig(Fo)  and  0.0446 for all   1884 data
REM    140 parameters refined using      0 restraints
END
WGHT      0.0522      0.0000
REM Highest difference peak  0.136,  deepest hole -0.208,  1-sigma level  0.044
Q1    1   0.8765  0.7136  0.7351  11.00000  0.05    0.14
Q2    1   0.6568  0.4707  0.4420  11.00000  0.05    0.12
Q3    1   0.6614  0.2274  0.5120  11.00000  0.05    0.12
Q4    1   0.8399  0.4704  0.6595  11.00000  0.05    0.11
Q5    1   0.5967  0.2539  0.5288  11.00000  0.05    0.11
;
