# Supplementary material for: N′-Cyclo­pentyl­idene­pyridine-4-carbo­hydrazide
Source: Acta Crystallogr Sect E Struct Rep Online. 2012 Apr 4;68(Pt 5):o1299. doi: 10.1107/S1600536812013815 (PMC3344445; doi:10.1107/S1600536812013815)
Supplement: Supplementary file 3 [file e-68-o1299-Isup3.hkl]

#
# h,k,l, Fc-squared, Fo-squared, sigma(Fo-squared) and status flag
#
data_I
_shelx_title ' 9vNP609_s in Pbca'
_shelx_refln_list_code          4
_shelx_F_calc_maximum      218.58
_exptl_crystal_F_000       864.00
_reflns_d_resolution_high  0.8255
 
loop_
 _symmetry_equiv_pos_as_xyz
 'x, y, z'
 '-x+1/2, -y, z+1/2'
 '-x, y+1/2, -z+1/2'
 'x+1/2, -y+1/2, -z'
 '-x, -y, -z'
 'x-1/2, y, -z-1/2'
 'x, -y-1/2, z-1/2'
 '-x-1/2, y-1/2, z'
 
_cell_length_a    15.762
_cell_length_b     8.1144
_cell_length_c    16.015
_cell_angle_alpha  90.000
_cell_angle_beta   90.000
_cell_angle_gamma  90.000
 
_shelx_F_squared_multiplier     1.000
 
loop_
 _refln_index_h
 _refln_index_k
 _refln_index_l
 _refln_F_squared_calc
 _refln_F_squared_meas
 _refln_F_squared_sigma
 _refln_observed_status
   4   0   0     8006.44     7946.31    100.49 o
   6   0   0     3574.02     3703.04     27.86 o
   8   0   0      280.95      254.47     10.40 o
  10   0   0     4705.40     5250.26     86.96 o
  12   0   0        1.89        1.40      7.10 o
  14   0   0       17.15        9.42      9.45 o
  16   0   0      161.51      204.22     15.66 o
   2   1   0     3125.54     2861.32     21.49 o
   4   1   0        3.66        1.79     10.59 o
   6   1   0     3969.32     3774.74     35.69 o
   8   1   0      151.81      182.97      5.01 o
  10   1   0      378.59      436.66      7.97 o
  12   1   0       44.56       47.16      4.52 o
  14   1   0      130.10      121.42      5.28 o
  16   1   0      112.17      113.06     12.43 o
   0   2   0     4876.29     4836.13     36.00 o
   2   2   0     1609.67     1525.97     12.37 o
   4   2   0        0.05        2.55      3.40 o
   6   2   0       59.97       71.27     10.82 o
   8   2   0      277.77      302.89     17.95 o
  10   2   0      277.98      291.92     16.09 o
  12   2   0        5.47        2.86      9.95 o
  14   2   0       57.86       69.60     11.23 o
  16   2   0      154.56      165.24     16.60 o
  18   2   0      406.70      443.18     46.71 o
   2   3   0     1155.51      999.25     13.05 o
   4   3   0       26.29       27.24      6.15 o
   6   3   0      154.68      148.48      5.75 o
   8   3   0     1168.03     1272.31     23.54 o
  10   3   0      148.14      154.17     12.86 o
  12   3   0       14.80       14.58     11.38 o
  14   3   0      818.60      836.06     28.33 o
  16   3   0      170.33      172.63     19.01 o
  18   3   0       24.62       39.86     16.32 o
   0   4   0      443.70      458.64     16.71 o
   2   4   0       12.53       28.69      7.72 o
   4   4   0       51.06       38.31      7.73 o
   6   4   0      214.48      182.59      7.27 o
   8   4   0     1336.11     1300.54     25.57 o
  10   4   0      327.79      312.04     16.47 o
  12   4   0      740.09      652.91     26.75 o
  14   4   0       92.20       79.69     17.51 o
  16   4   0       30.21       48.72     18.04 o
   2   5   0       71.23       84.77      8.60 o
   4   5   0     1011.92     1082.96     17.40 o
   6   5   0        0.45        0.78      5.75 o
   8   5   0      587.76      575.41      9.38 o
  10   5   0      305.24      339.36     42.12 o
  12   5   0       13.35        5.73     15.87 o
  14   5   0       16.59       24.57     19.11 o
  16   5   0       32.13       29.34     18.44 o
   0   6   0       24.38       22.49      8.45 o
   2   6   0       62.56       76.38      6.89 o
   4   6   0     1860.82     1925.20     27.10 o
   6   6   0       16.26        7.59      7.84 o
   8   6   0      133.91      130.29      7.96 o
  10   6   0      802.53      788.96     31.41 o
  12   6   0       11.22       19.51     16.62 o
  14   6   0       13.25       13.37     16.83 o
   2   7   0      326.83      318.67     13.90 o
   4   7   0        0.47        1.26      9.58 o
   6   7   0      145.36      132.12     10.96 o
   8   7   0        0.16        5.09     10.02 o
  10   7   0        0.02       -1.21     17.99 o
  12   7   0       36.73       12.09     18.49 o
   0   8   0     1756.47     1764.61     55.65 o
   2   8   0      106.65      102.36     15.42 o
   4   8   0     2435.35     2341.44     65.00 o
   6   8   0     1070.23     1054.79     25.95 o
   8   8   0       14.85        5.98     16.25 o
  10   8   0       93.75       74.18     19.13 o
   2   9   0      491.09      525.62     38.04 o
   4   9   0        3.56        3.65     15.65 o
   6   9   0        0.28        1.23     18.07 o
   1   1   1        4.82        3.70      5.31 o
   2   1   1     3494.21     3283.81     20.56 o
   3   1   1     1139.46     1165.19     12.40 o
   4   1   1       79.83       58.22      5.01 o
   5   1   1      769.91      813.96      5.92 o
   6   1   1      267.72      236.07      3.62 o
   7   1   1     2149.63     2204.96     12.51 o
   8   1   1      204.82      205.98      3.69 o
   9   1   1        7.04        9.62      2.57 o
  10   1   1      133.62      132.59     11.88 o
  11   1   1      340.87      310.52     10.19 o
  12   1   1      275.57      253.61      5.11 o
  13   1   1        0.74        1.34      2.72 o
  14   1   1        3.33        5.57      2.66 o
  15   1   1       52.93       48.01      3.47 o
  16   1   1      337.25      325.95     11.73 o
  17   1   1        5.07        1.62      9.99 o
   0   2   1    11315.40    10202.56    130.00 o
   1   2   1      368.14      419.20      7.23 o
   2   2   1      256.02      215.88      5.38 o
   3   2   1     3624.80     3510.64     16.44 o
   4   2   1      588.34      570.04      4.76 o
   5   2   1      814.43      807.84     14.24 o
   6   2   1      103.74      120.14      8.43 o
   7   2   1      191.60      187.90     31.15 o
   8   2   1      267.85      255.73     35.44 o
   9   2   1       16.98       21.24      7.58 o
  10   2   1      420.85      480.46     12.51 o
  11   2   1       93.32      111.94      7.50 o
  12   2   1      739.75      762.34     13.63 o
  13   2   1       28.24       34.39      7.32 o
  14   2   1        0.85        1.84      7.05 o
  15   2   1      221.46      223.61      9.85 o
  16   2   1       81.42       84.01     10.38 o
  17   2   1      196.62      192.74     11.80 o
  18   2   1        0.01       -1.46      8.69 o
   1   3   1       93.99      105.30      6.09 o
   2   3   1      341.56      327.62      7.32 o
   3   3   1      596.08      624.24      8.19 o
   4   3   1      641.18      725.24      8.68 o
   5   3   1      966.34      963.21      8.65 o
   6   3   1     4322.92     4325.87     29.43 o
   7   3   1      762.92      724.96     15.54 o
   8   3   1       14.92       11.73      6.59 o
   9   3   1      162.27      157.28      8.31 o
  10   3   1      441.95      412.26     11.89 o
  11   3   1      838.39      862.93     15.39 o
  12   3   1        7.56       12.43      8.08 o
  13   3   1      167.28      170.98     10.55 o
  14   3   1        0.85        1.04     10.32 o
  15   3   1        4.75        5.47     10.79 o
  16   3   1      184.65      184.27     13.47 o
  17   3   1        0.07       -3.35      9.82 o
  18   3   1       31.28       35.62     11.58 o
   0   4   1      229.33      266.13     10.49 o
   1   4   1      352.60      369.38      7.41 o
   2   4   1        7.57        6.80      5.49 o
   3   4   1     3601.20     3742.87     22.92 o
   4   4   1      607.17      636.13      9.11 o
   5   4   1       70.04       80.20      5.04 o
   6   4   1       76.26       84.83      4.50 o
   7   4   1      288.51      333.02      4.58 o
   8   4   1     1075.98     1091.49     11.05 o
   9   4   1     1644.60     1652.23     20.63 o
  10   4   1      420.96      409.90     12.67 o
  11   4   1      211.55      193.41     12.80 o
  12   4   1       60.58       62.44     10.50 o
  13   4   1     2716.55     2667.43     34.11 o
  14   4   1        7.76       26.30     11.71 o
  15   4   1       43.78       42.73     11.09 o
  16   4   1       38.30       28.48     12.33 o
  17   4   1       13.25       18.39     12.43 o
   1   5   1       78.32       78.51      5.50 o
   2   5   1     1540.47     1591.97     13.31 o
   3   5   1      932.35      986.15     10.90 o
   4   5   1      441.61      447.42      7.30 o
   5   5   1     1841.97     1990.91     13.33 o
   6   5   1      547.20      537.56      7.54 o
   7   5   1       67.27       70.75      4.11 o
   8   5   1      169.75      153.14      4.27 o
   9   5   1      201.38      207.49      6.88 o
  10   5   1        1.24        1.97     10.35 o
  11   5   1      196.36      199.88     13.97 o
  12   5   1      876.60      826.68     21.90 o
  13   5   1      124.75      134.53     14.45 o
  14   5   1      324.12      324.72     17.54 o
  15   5   1       84.96       78.74     13.05 o
  16   5   1       12.59       10.42     13.70 o
   0   6   1      798.79      775.87     14.21 o
   1   6   1      289.29      306.70      7.20 o
   2   6   1      127.64      118.23      5.36 o
   3   6   1      291.05      302.94      6.92 o
   4   6   1      686.60      639.00     11.02 o
   5   6   1      145.56      129.85      7.26 o
   6   6   1      616.35      589.07     10.34 o
   7   6   1      167.91      154.59      6.55 o
   8   6   1      299.02      296.39      7.05 o
   9   6   1       34.01       35.41      2.79 o
  10   6   1      164.74      148.02     13.77 o
  11   6   1       12.09        9.48     11.34 o
  12   6   1       84.22       97.18     14.31 o
  13   6   1        0.13        4.01     12.06 o
  14   6   1        9.51       10.57     13.14 o
  15   6   1       20.20       19.96     13.70 o
   1   7   1      428.74      416.68     12.01 o
   2   7   1      195.92      188.01      8.63 o
   3   7   1      254.45      246.68      9.16 o
   4   7   1        0.46       -2.17      6.77 o
   5   7   1       58.77       66.43      6.98 o
   6   7   1      206.55      240.11      8.77 o
   7   7   1      362.20      352.37      9.28 o
   8   7   1        0.49        3.39      7.01 o
   9   7   1        0.50        5.59     11.28 o
  10   7   1        1.34        4.82     11.99 o
  11   7   1      224.47      231.58     17.16 o
  12   7   1       85.03       74.05     13.21 o
  13   7   1        7.70        6.32     12.30 o
   0   8   1      220.41      215.49     18.47 o
   1   8   1      238.36      235.09     13.33 o
   2   8   1      293.73      293.31     14.12 o
   3   8   1       75.83       76.84     11.07 o
   4   8   1       99.29       99.04      8.05 o
   5   8   1      245.82      247.81      9.73 o
   6   8   1        2.55        3.47      8.40 o
   7   8   1       15.06       20.16      8.58 o
   8   8   1        9.41        8.22     12.61 o
   9   8   1       81.84       87.57     13.48 o
  10   8   1       63.45       68.35     13.55 o
  11   8   1       32.02       47.12     20.46 o
   1   9   1      260.92      293.55     14.65 o
   2   9   1       94.58      117.76     11.98 o
   3   9   1      165.79      179.80     13.38 o
   4   9   1        0.87        0.49     10.06 o
   5   9   1       21.30       25.24      9.41 o
   6   9   1       13.22       15.92     12.09 o
   7   9   1       12.70       16.04     14.16 o
   2   0   2        1.54        4.42      8.34 o
   3   0   2    26654.48    24273.34    221.85 o
   4   0   2      863.59      769.37     10.42 o
   5   0   2     1195.70     1231.01     11.62 o
   6   0   2     2922.53     2902.46     18.84 o
   7   0   2     1669.55     1686.13     13.23 o
   8   0   2       22.91       18.08      4.74 o
   9   0   2      905.05     1002.05     12.78 o
  10   0   2      953.92     1035.37     18.48 o
  11   0   2       89.74       84.73      5.89 o
  12   0   2      111.66      108.70      9.76 o
  13   0   2       40.03       30.83     10.05 o
  14   0   2      185.47      159.14     30.82 o
  15   0   2       29.49       23.64      9.27 o
  16   0   2      737.14      740.11     24.08 o
   1   1   2      813.37      834.55      7.59 o
   2   1   2    18633.98    16410.29    189.31 o
   3   1   2       48.19       44.68      2.84 o
   4   1   2      451.29      424.59      4.92 o
   5   1   2      415.47      425.33      5.18 o
   6   1   2     1191.98     1203.98      7.37 o
   7   1   2     1238.87     1285.94      7.42 o
   8   1   2     2074.90     2282.53     14.39 o
   9   1   2      498.50      532.91     19.80 o
  10   1   2       16.44       21.95      3.04 o
  11   1   2        3.25        2.26      2.88 o
  12   1   2        9.40       13.08      3.67 o
  13   1   2       18.17       22.16      3.75 o
  14   1   2        8.95       19.16      3.43 o
  15   1   2      271.67      270.52      5.15 o
  16   1   2        0.01       -1.11      4.39 o
  17   1   2       24.48       27.49     10.21 o
   0   2   2     5640.91     5459.75     25.20 o
   1   2   2     4012.89     3886.66     16.06 o
   2   2   2     1598.51     1498.35      9.44 o
   3   2   2     2728.93     2888.40     15.17 o
   4   2   2     3610.14     3529.49     12.67 o
   5   2   2      757.96      727.34      5.45 o
   6   2   2        1.90        3.90      2.63 o
   7   2   2       21.24       18.19      4.08 o
   8   2   2      255.84      256.13      7.67 o
   9   2   2       24.06       20.21      4.76 o
  10   2   2       13.69       11.12      4.28 o
  11   2   2      166.35      161.94      7.80 o
  12   2   2      592.79      587.76     11.55 o
  13   2   2       72.57       82.68      7.69 o
  14   2   2      506.41      494.04     12.19 o
  15   2   2      133.69      139.38      9.10 o
  16   2   2       85.40       72.06      9.76 o
  17   2   2       50.70       48.09      9.79 o
  18   2   2       68.44       54.08      9.25 o
   1   3   2     2259.45     2274.26     14.20 o
   2   3   2     3961.12     4170.15     18.08 o
   3   3   2       89.04       89.34      5.28 o
   4   3   2      172.90      188.23      5.30 o
   5   3   2     1409.27     1489.91      9.50 o
   6   3   2     1429.66     1471.28     10.58 o
   7   3   2      734.13      733.98      9.45 o
   8   3   2        2.33        3.33      3.68 o
   9   3   2      543.11      544.41     12.58 o
  10   3   2     1266.28     1201.01     17.76 o
  11   3   2       71.99       70.26      8.00 o
  12   3   2       34.60       40.51      7.61 o
  13   3   2       33.12       33.08      9.28 o
  14   3   2      431.60      423.23     15.64 o
  15   3   2      445.30      438.53     16.18 o
  16   3   2       97.74      100.92     11.78 o
  17   3   2      146.84      156.45     13.17 o
  18   3   2       26.22       27.80     11.50 o
   0   4   2      982.92     1007.02     16.37 o
   1   4   2       32.16       23.16      5.06 o
   2   4   2      218.15      237.74      6.85 o
   3   4   2        6.84       10.49      5.38 o
   4   4   2      749.58      767.77      9.70 o
   5   4   2      481.94      536.79      8.30 o
   6   4   2      871.52      882.49      9.19 o
   7   4   2        4.75        2.29      2.22 o
   8   4   2       67.26       59.68      2.44 o
   9   4   2      125.78      112.78      4.03 o
  10   4   2      149.95      132.54     10.23 o
  11   4   2      196.19      204.22     12.42 o
  12   4   2      135.71      128.57     12.56 o
  13   4   2        3.41        3.99     11.11 o
  14   4   2        8.37       13.94     11.54 o
  15   4   2      211.31      217.77     14.84 o
  16   4   2       78.79       84.72     12.76 o
  17   4   2       15.62       12.16     11.64 o
   1   5   2      698.87      685.26      9.16 o
   2   5   2       92.56       74.55      5.39 o
   3   5   2      608.54      637.21      8.90 o
   4   5   2        4.26        2.88      4.43 o
   5   5   2      967.77      954.87      9.88 o
   6   5   2      280.66      304.95      6.14 o
   7   5   2        0.93        3.05      3.45 o
   8   5   2      458.12      451.56      5.69 o
   9   5   2       10.18        8.29      1.76 o
  10   5   2      326.50      336.91     15.24 o
  11   5   2      104.28      115.85     13.16 o
  12   5   2      181.66      147.07     13.49 o
  13   5   2      189.33      212.62     15.28 o
  14   5   2       11.42        3.08     12.03 o
  15   5   2       29.76       28.36     12.06 o
  16   5   2      204.93      255.65     17.51 o
   0   6   2      635.42      649.19     13.46 o
   1   6   2       43.68       41.07      4.94 o
   2   6   2       44.37       46.94      4.92 o
   3   6   2      120.80      103.87      5.41 o
   4   6   2      217.63      210.49      7.85 o
   5   6   2      101.10       92.01      6.70 o
   6   6   2        5.46        6.70      5.47 o
   7   6   2        5.13        6.03      5.13 o
   8   6   2      107.71      114.39      5.58 o
   9   6   2       69.23       64.40      3.26 o
  10   6   2      830.01      834.93     22.49 o
  11   6   2       10.01        6.75     11.60 o
  12   6   2        3.99        4.79     11.99 o
  13   6   2      333.13      324.07     17.69 o
  14   6   2       67.76       63.33     14.54 o
   1   7   2       57.01       51.38      8.04 o
   2   7   2     1144.77     1099.96     17.45 o
   3   7   2       16.62       17.53      6.80 o
   4   7   2       22.31       21.42      6.71 o
   5   7   2      170.40      187.73      8.56 o
   6   7   2        2.08        1.47      5.98 o
   7   7   2        6.72        4.26      6.01 o
   8   7   2      148.34      151.54      8.33 o
   9   7   2        5.05        2.66     12.89 o
  10   7   2       40.35       28.06     12.65 o
  11   7   2        2.33       -1.16     12.27 o
  12   7   2      125.59      151.01     15.02 o
  13   7   2       43.46       53.86     12.86 o
   0   8   2      785.15      817.51     28.20 o
   1   8   2      334.25      341.19     14.75 o
   2   8   2       13.28       16.79      9.60 o
   3   8   2      116.71      109.07     11.70 o
   4   8   2       20.85       14.13      7.17 o
   5   8   2      626.42      614.53     15.22 o
   6   8   2      178.18      196.77     10.99 o
   7   8   2      116.43      105.72      9.31 o
   8   8   2       12.31       11.97     13.33 o
   9   8   2       29.82       45.11     13.23 o
  10   8   2       53.44       44.56     13.89 o
   1   9   2       31.51       23.69     10.25 o
   2   9   2       26.05       23.71     10.27 o
   3   9   2       11.24        7.36     10.30 o
   4   9   2      143.38      142.59     12.84 o
   5   9   2        2.01        1.14      8.93 o
   6   9   2        0.39       -2.48     12.65 o
   7   9   2       12.89       17.82     13.93 o
   1   1   3       74.99       97.00      4.12 o
   2   1   3    47777.46    39206.09    495.34 o
   3   1   3     6757.77     6328.52     27.98 o
   4   1   3      418.77      374.77      5.37 o
   5   1   3      391.16      398.96      5.87 o
   6   1   3      233.08      245.03      4.98 o
   7   1   3       28.66       33.22      3.79 o
   8   1   3     3103.11     3154.95     44.46 o
   9   1   3       44.96       38.89      3.75 o
  10   1   3       24.98       27.15      3.50 o
  11   1   3      131.49      136.04      4.96 o
  12   1   3      402.80      411.63      7.56 o
  13   1   3      338.38      341.52      6.47 o
  14   1   3      165.66      171.58      4.76 o
  15   1   3       20.75       15.58      3.17 o
  16   1   3      107.49      116.67      6.87 o
  17   1   3        0.64        0.32      9.45 o
   0   2   3    15344.58    13448.19    137.84 o
   1   2   3      150.38      141.45      5.32 o
   2   2   3       30.78       32.67      4.23 o
   3   2   3     4831.16     4725.43     14.91 o
   4   2   3     1061.22     1084.03      7.61 o
   5   2   3      123.81      153.43      4.17 o
   6   2   3      457.92      470.38      5.44 o
   7   2   3      136.74      154.27      6.48 o
   8   2   3        4.15        7.00      2.29 o
   9   2   3      178.25      174.51      4.43 o
  10   2   3       48.68       46.75      3.07 o
  11   2   3        6.93        7.49      2.09 o
  12   2   3      147.56      155.82      6.60 o
  13   2   3       41.39       46.21      7.25 o
  14   2   3      249.56      276.26      9.88 o
  15   2   3        0.00        1.25      7.00 o
  16   2   3       74.62       81.30     10.24 o
  17   2   3       93.64      109.79     10.51 o
  18   2   3       78.38       91.33     10.28 o
   1   3   3      179.33      173.53      5.57 o
   2   3   3        1.23        0.53      4.34 o
   3   3   3     3759.60     3823.73     16.25 o
   4   3   3      613.09      668.07      7.38 o
   5   3   3     1019.19     1196.83      8.15 o
   6   3   3       30.88       20.36      3.28 o
   7   3   3      686.65      734.13      6.30 o
   8   3   3      298.78      304.27      5.00 o
   9   3   3      709.76      657.91      9.96 o
  10   3   3      334.63      365.74      7.89 o
  11   3   3      713.78      642.46     15.38 o
  12   3   3       81.74       79.54      8.32 o
  13   3   3      277.25      293.16     12.72 o
  14   3   3      257.28      254.33     13.00 o
  15   3   3      165.22      177.93     13.07 o
  16   3   3       82.11       79.88     12.01 o
  17   3   3        1.29        5.98     10.91 o
   0   4   3      223.39      274.10     11.59 o
   1   4   3      186.21      210.36      6.30 o
   2   4   3       23.25       15.90      4.67 o
   3   4   3     1594.74     1636.53     12.34 o
   4   4   3      923.67      998.95     10.14 o
   5   4   3      357.81      404.73      6.53 o
   6   4   3      586.25      634.47      7.17 o
   7   4   3      462.16      458.85      7.50 o
   8   4   3      272.79      262.76      5.60 o
   9   4   3      349.69      345.13      5.11 o
  10   4   3      116.52      128.39      4.92 o
  11   4   3        2.72        4.17     10.02 o
  12   4   3      264.34      254.31     13.36 o
  13   4   3       86.94       77.95     10.75 o
  14   4   3        0.32        2.61     11.09 o
  15   4   3        4.97        3.64     11.69 o
  16   4   3       72.54       72.30     13.34 o
  17   4   3       12.72       20.56     12.51 o
   1   5   3        0.29        2.30      4.54 o
   2   5   3      286.28      291.34      6.40 o
   3   5   3      149.38      180.66      5.69 o
   4   5   3       28.59       36.08      4.33 o
   5   5   3       78.89       73.09      4.98 o
   6   5   3      136.34      116.77      5.32 o
   7   5   3       67.71       65.57      4.61 o
   8   5   3      400.00      399.28      6.87 o
   9   5   3      188.33      181.71      4.38 o
  10   5   3      173.60      158.49      5.69 o
  11   5   3      967.69      986.86     20.81 o
  12   5   3      127.13      127.35     12.19 o
  13   5   3       69.23       67.53     12.47 o
  14   5   3       19.08       19.37     12.15 o
  15   5   3        1.67        8.63     12.67 o
  16   5   3       66.67       69.89     13.55 o
   0   6   3      876.15      818.36     15.29 o
   1   6   3      146.98      134.07      6.41 o
   2   6   3      253.70      249.87      6.87 o
   3   6   3      136.77      158.49      6.63 o
   4   6   3        1.53        6.37      6.31 o
   5   6   3      677.87      664.88     11.26 o
   6   6   3       58.20       56.89      6.05 o
   7   6   3       47.37       46.54      5.30 o
   8   6   3      384.15      381.77      7.58 o
   9   6   3      237.17      236.30      5.79 o
  10   6   3      236.69      228.52      7.85 o
  11   6   3        3.30        2.60     11.70 o
  12   6   3        2.73        3.59     11.45 o
  13   6   3      249.05      242.03     16.29 o
  14   6   3        1.55        2.72     12.55 o
   1   7   3     1009.95      974.65     15.97 o
   2   7   3     2487.35     2479.92     43.19 o
   3   7   3        0.21       -0.07      6.29 o
   4   7   3      452.92      437.60     10.46 o
   5   7   3      233.05      245.44      8.70 o
   6   7   3      582.40      594.54     11.50 o
   7   7   3      250.62      256.09      8.55 o
   8   7   3      256.60      246.40      9.67 o
   9   7   3      290.76      266.13     16.49 o
  10   7   3       48.08       39.31     12.62 o
  11   7   3      167.27      171.81     15.76 o
  12   7   3      270.15      286.80     18.44 o
  13   7   3        9.31       19.62     12.85 o
   0   8   3      251.73      252.15     19.24 o
   1   8   3        9.52       13.77      9.50 o
   2   8   3      147.12      157.44     12.37 o
   3   8   3       69.51       62.81     10.36 o
   4   8   3       46.04       42.59      8.86 o
   5   8   3      137.94      137.41     10.48 o
   6   8   3       47.20       52.41      9.00 o
   7   8   3      238.43      237.48     11.05 o
   8   8   3        2.42       11.83     11.65 o
   9   8   3       77.22       62.23     14.15 o
  10   8   3        1.14       -1.56     12.59 o
   1   9   3      144.54      135.71     12.75 o
   2   9   3      273.65      252.70     14.17 o
   3   9   3        0.65       -1.49     10.06 o
   4   9   3        0.11        1.27     10.16 o
   5   9   3        1.70        3.83      9.04 o
   6   9   3        0.00        8.90     13.10 o
   7   9   3       18.64       19.76     14.20 o
   0   0   4     5315.09     4933.56     41.86 o
   1   0   4        0.81        2.54      8.99 o
   2   0   4     4938.02     4572.21     29.46 o
   3   0   4     3059.14     3127.29     29.80 o
   4   0   4     8500.58     8427.16     42.54 o
   5   0   4      235.90      241.09      7.70 o
   6   0   4     6752.94     6722.51     45.64 o
   7   0   4     1182.02     1276.47     14.26 o
   8   0   4        6.42        9.22      5.86 o
   9   0   4      677.27      594.77     11.33 o
  10   0   4       75.05       68.17     12.75 o
  11   0   4       43.34       36.83      7.67 o
  12   0   4      272.54      264.91     13.44 o
  13   0   4       35.31       23.50      8.26 o
  14   0   4      407.63      388.77     11.12 o
  15   0   4       84.56       73.62      7.39 o
  16   0   4       42.31       34.63      8.77 o
   1   1   4     6692.04     6442.81     27.16 o
   2   1   4     1117.01     1170.22      7.58 o
   3   1   4      244.48      219.71      4.81 o
   4   1   4     1546.77     1606.32      9.04 o
   5   1   4        5.47        7.63      4.15 o
   6   1   4       41.05       57.23      4.29 o
   7   1   4       74.38       84.74      4.42 o
   8   1   4       13.65       19.12      3.93 o
   9   1   4       20.66       18.74      3.88 o
  10   1   4       78.73       85.65      4.67 o
  11   1   4       87.70       76.01      4.29 o
  12   1   4      546.00      556.29      8.14 o
  13   1   4       13.63       17.18      3.79 o
  14   1   4      764.33      733.44      8.15 o
  15   1   4       22.20       22.91      4.49 o
  16   1   4       11.21        4.74      9.15 o
  17   1   4       88.92       77.78     11.36 o
   0   2   4    14720.14    14403.57    144.98 o
   1   2   4       44.39       37.62      4.18 o
   2   2   4      825.82      834.64      7.24 o
   3   2   4      165.69      173.06      4.49 o
   4   2   4       10.44       15.43      4.11 o
   5   2   4       89.74       84.02      4.08 o
   6   2   4       50.99       56.90      4.21 o
   7   2   4      685.19      712.07      7.03 o
   8   2   4       98.96       88.12      3.78 o
   9   2   4      692.67      667.50      6.65 o
  10   2   4      407.65      422.81      4.98 o
  11   2   4       67.99       66.35      2.70 o
  12   2   4      222.57      226.60      5.87 o
  13   2   4        0.42        1.20      2.65 o
  14   2   4      559.88      516.75      9.72 o
  15   2   4      134.43      140.92      9.42 o
  16   2   4        0.04        7.44      8.40 o
  17   2   4       73.61       75.40     10.26 o
  18   2   4        9.22       12.45      8.59 o
   1   3   4     1139.74     1150.50      8.75 o
   2   3   4     1136.02     1215.58      9.03 o
   3   3   4       20.93       13.86      3.97 o
   4   3   4       95.44       99.80      5.12 o
   5   3   4     1410.27     1560.01     10.59 o
   6   3   4     1874.72     1926.72     11.60 o
   7   3   4      511.69      478.31      6.29 o
   8   3   4      155.22      154.40      4.24 o
   9   3   4       36.34       34.96      2.71 o
  10   3   4        0.63       -0.02      2.84 o
  11   3   4     1273.79     1281.78     13.72 o
  12   3   4      748.33      737.73     12.16 o
  13   3   4       26.27       16.03      4.84 o
  14   3   4        4.12        5.61      9.44 o
  15   3   4      496.75      496.72     15.90 o
  16   3   4       11.41       17.87     10.73 o
  17   3   4      258.36      276.53     15.02 o
   0   4   4     1035.84     1111.82     17.45 o
   1   4   4     1262.46     1399.16     12.19 o
   2   4   4        0.99       -1.73      4.58 o
   3   4   4      473.93      499.49      7.84 o
   4   4   4        7.60        2.70      4.39 o
   5   4   4      199.26      201.14      5.41 o
   6   4   4       11.09        8.38      3.02 o
   7   4   4      243.60      229.45      5.22 o
   8   4   4        4.08        5.63      3.19 o
   9   4   4       76.69       62.75      5.01 o
  10   4   4     1135.42     1147.48     12.62 o
  11   4   4       81.89       80.62      6.44 o
  12   4   4        7.45        3.99     10.36 o
  13   4   4        6.68        5.14     10.17 o
  14   4   4       36.41       39.39     10.82 o
  15   4   4       30.73       30.43     11.80 o
  16   4   4        2.13        6.18     11.96 o
   1   5   4        1.67        2.69      4.78 o
   2   5   4      514.84      460.80      7.70 o
   3   5   4        0.77        2.10      4.43 o
   4   5   4       36.41       41.29      4.37 o
   5   5   4      341.25      375.93     14.30 o
   6   5   4       24.56       24.40      4.30 o
   7   5   4        1.37       -0.10      3.56 o
   8   5   4       64.13       58.99      5.26 o
   9   5   4        0.01        2.35      3.92 o
  10   5   4      206.40      192.42      4.89 o
  11   5   4     1628.66     1665.01     14.52 o
  12   5   4        6.72        4.91     11.28 o
  13   5   4        6.81       10.97     11.12 o
  14   5   4       13.06       16.02     12.24 o
  15   5   4      402.88      408.93     19.31 o
   0   6   4       14.95       20.68      7.59 o
   1   6   4      632.18      654.83     10.14 o
   2   6   4        8.61        6.52      4.93 o
   3   6   4      601.88      630.75     10.73 o
   4   6   4        9.64        9.08      5.80 o
   5   6   4      367.29      379.04      9.52 o
   6   6   4      160.49      156.50      7.69 o
   7   6   4      231.63      227.71      7.99 o
   8   6   4       97.27       97.76      4.97 o
   9   6   4       95.80       76.52      4.91 o
  10   6   4      285.82      289.42     10.18 o
  11   6   4        8.24        4.91     10.73 o
  12   6   4      179.22      179.10     13.84 o
  13   6   4       30.37       19.55     12.75 o
  14   6   4        3.08        5.85     13.26 o
   1   7   4      417.81      437.51     14.30 o
   2   7   4       85.25       77.11      8.82 o
   3   7   4       96.33       82.96      7.36 o
   4   7   4       93.89       96.20      8.22 o
   5   7   4        1.92        0.93      6.24 o
   6   7   4       12.54       12.48      5.83 o
   7   7   4      127.95      127.00      7.89 o
   8   7   4       56.51       60.22      7.21 o
   9   7   4      140.44      166.49     14.00 o
  10   7   4       18.27       20.55     12.37 o
  11   7   4        1.28        3.61     12.63 o
  12   7   4        0.09       -4.57     13.73 o
   0   8   4      617.36      581.52     26.12 o
   1   8   4       42.69       41.14      9.89 o
   2   8   4      682.62      645.89     18.44 o
   3   8   4        0.63        5.61      9.73 o
   4   8   4       27.30       26.80      8.32 o
   5   8   4      252.43      258.20     11.92 o
   6   8   4        9.85        4.88      8.22 o
   7   8   4       81.91       92.39      8.74 o
   8   8   4      129.52      128.90     14.57 o
   9   8   4        2.70       -4.04     12.66 o
  10   8   4        0.00       -2.07     12.84 o
   1   9   4        3.87        3.54      9.73 o
   2   9   4      115.77      104.83     11.81 o
   3   9   4      150.95      170.82     12.94 o
   4   9   4        0.00        2.64      9.71 o
   5   9   4        0.88        4.50      8.71 o
   6   9   4       15.68       10.92     13.78 o
   1   1   5     4972.04     4972.95     16.88 o
   2   1   5     3386.47     3321.54     14.29 o
   3   1   5     4049.25     4011.38     17.35 o
   4   1   5     2979.88     3065.19     12.83 o
   5   1   5     1312.97     1360.44      9.96 o
   6   1   5      145.45      126.18      8.69 o
   7   1   5      309.30      349.25      6.85 o
   8   1   5      296.66      307.20      6.62 o
   9   1   5      253.00      265.12      6.57 o
  10   1   5      159.05      154.54      5.49 o
  11   1   5      257.08      250.30      6.34 o
  12   1   5      185.55      202.32      5.53 o
  13   1   5      147.51      136.47      6.29 o
  14   1   5       62.85       51.66      5.71 o
  15   1   5      235.12      214.19      6.79 o
  16   1   5      212.77      229.72     13.36 o
  17   1   5      128.33      135.01     11.52 o
   0   2   5      420.32      415.44      8.52 o
   1   2   5        8.83       10.58      3.79 o
   2   2   5       23.08       22.35      3.72 o
   3   2   5     3373.68     3344.97     13.20 o
   4   2   5     1959.57     2073.68     12.30 o
   5   2   5     1659.42     1784.85     11.05 o
   6   2   5     4041.85     4084.08     20.43 o
   7   2   5     1008.05     1006.63      8.85 o
   8   2   5      855.27      845.78      8.02 o
   9   2   5      436.57      421.99      6.19 o
  10   2   5       20.95       30.10      3.19 o
  11   2   5       53.02       56.80      3.39 o
  12   2   5      282.41      284.79      4.85 o
  13   2   5      630.02      615.52      6.29 o
  14   2   5        4.74        2.62      3.39 o
  15   2   5       60.74       62.73      9.12 o
  16   2   5        0.07        3.57      8.54 o
  17   2   5       29.43       38.78      9.06 o
  18   2   5        5.21        6.06      8.81 o
   1   3   5      203.56      230.83      5.40 o
   2   3   5       40.69       58.10      4.32 o
   3   3   5      349.66      368.88      9.10 o
   4   3   5      715.91      700.91      7.56 o
   5   3   5      299.45      310.68      5.99 o
   6   3   5        3.46        6.67      3.98 o
   7   3   5      831.39      846.82      8.38 o
   8   3   5       88.71      116.30      4.45 o
   9   3   5       15.48       14.05      3.43 o
  10   3   5      218.17      223.67      4.88 o
  11   3   5       82.95       72.80      4.61 o
  12   3   5     1361.71     1367.10     14.00 o
  13   3   5        2.94        4.95      6.61 o
  14   3   5        7.66        9.97     11.08 o
  15   3   5        9.54        7.47      9.67 o
  16   3   5        6.03       14.33      9.71 o
  17   3   5       29.59       28.76     11.17 o
   0   4   5     2061.54     2244.22     28.58 o
   1   4   5      651.04      704.51      9.39 o
   2   4   5        5.96        5.44      4.60 o
   3   4   5      234.13      212.49     11.59 o
   4   4   5      498.53      495.93     15.20 o
   5   4   5      224.88      239.15      5.54 o
   6   4   5      353.99      361.42      6.13 o
   7   4   5       10.38        7.52      3.97 o
   8   4   5      653.89      662.48      7.86 o
   9   4   5      587.79      593.30      7.94 o
  10   4   5        8.31       10.52      2.75 o
  11   4   5      245.99      250.91      7.24 o
  12   4   5      148.21      138.36      8.34 o
  13   4   5       85.68       84.56     12.67 o
  14   4   5       85.75      112.86     12.19 o
  15   4   5       69.19       72.83     12.13 o
  16   4   5       83.01       89.85     12.30 o
   1   5   5      726.09      756.34      9.35 o
   2   5   5        0.67        5.09      4.42 o
   3   5   5       96.06      102.92      5.17 o
   4   5   5       13.77       12.11      4.51 o
   5   5   5       48.13       41.76      4.46 o
   6   5   5      454.20      481.60      8.43 o
   7   5   5       56.26       59.20      4.82 o
   8   5   5     2127.80     2142.28     27.49 o
   9   5   5       82.22       79.87      5.22 o
  10   5   5      420.93      411.03      9.20 o
  11   5   5      671.62      642.28     13.83 o
  12   5   5      318.86      331.19     16.90 o
  13   5   5       44.34       28.72     11.40 o
  14   5   5       20.69       17.32     11.57 o
  15   5   5       21.63       34.63     11.94 o
   0   6   5     1198.11     1068.75     17.45 o
   1   6   5     1405.24     1308.88     12.86 o
   2   6   5      389.31      365.92      7.96 o
   3   6   5      127.00      129.42      7.27 o
   4   6   5        2.77        2.92      5.93 o
   5   6   5        0.55       -3.18      5.94 o
   6   6   5      140.17      134.85      7.18 o
   7   6   5        7.22        7.26      4.42 o
   8   6   5        8.50        3.54      5.16 o
   9   6   5      331.09      303.18     10.17 o
  10   6   5       27.61       18.38      8.50 o
  11   6   5      285.64      296.15     15.58 o
  12   6   5       30.69       23.35     10.80 o
  13   6   5       92.65      102.78     13.26 o
  14   6   5        1.61       -0.16     12.93 o
   1   7   5      175.74      184.24     13.44 o
   2   7   5       37.98       29.37      8.80 o
   3   7   5        7.26        9.28      6.55 o
   4   7   5      108.42       99.02      7.70 o
   5   7   5       65.39       60.57      6.90 o
   6   7   5      118.11      110.27      7.84 o
   7   7   5        4.26        7.82      7.46 o
   8   7   5      383.71      392.97     11.39 o
   9   7   5       11.87       10.28     11.80 o
  10   7   5       98.76      103.50     13.38 o
  11   7   5      252.80      254.42     16.20 o
  12   7   5       35.80       39.17     12.84 o
   0   8   5      177.93      194.60     21.08 o
   1   8   5        1.98        7.78     11.31 o
   2   8   5       26.85       29.71     11.44 o
   3   8   5      467.23      466.21     16.50 o
   4   8   5      143.88      134.73     10.48 o
   5   8   5       17.45       21.74      8.21 o
   6   8   5       10.93       12.06      8.10 o
   7   8   5        2.81       -1.23      7.39 o
   8   8   5       45.41       38.81     13.18 o
   9   8   5       59.92       76.19     14.21 o
   1   9   5        5.21        6.80      9.46 o
   2   9   5      353.82      364.57     15.56 o
   3   9   5        9.00       15.17      9.92 o
   4   9   5        0.17       -2.26      9.81 o
   5   9   5       18.03       23.19      8.83 o
   0   0   6     5085.46     4772.57     51.56 o
   1   0   6       18.90        3.70     11.44 o
   2   0   6      169.39      175.74     12.93 o
   3   0   6     4403.30     4390.68     28.91 o
   4   0   6     2522.14     2400.56    109.02 o
   5   0   6    12773.70    12735.17     50.62 o
   6   0   6     2119.41     2103.69     48.79 o
   7   0   6      114.41       87.20     20.39 o
   8   0   6      461.96      461.58     13.06 o
   9   0   6       36.83       31.84      6.76 o
  10   0   6      916.17      907.55     17.59 o
  11   0   6     1276.19     1289.04     20.88 o
  12   0   6      754.73      727.30     14.31 o
  13   0   6       46.25       56.26      7.77 o
  14   0   6       25.48       22.99      7.35 o
  15   0   6       74.02       83.70      9.14 o
  16   0   6        0.07       -1.83      7.94 o
   1   1   6      364.79      361.86      4.05 o
   2   1   6      247.85      302.50      5.77 o
   3   1   6      485.11      502.01      6.76 o
   4   1   6      619.09      667.00      7.22 o
   5   1   6     1757.09     1938.60     11.80 o
   6   1   6        6.85        1.66      4.33 o
   7   1   6      174.88      143.81      5.89 o
   8   1   6     1417.79     1480.46     14.81 o
   9   1   6       33.17       26.47      4.65 o
  10   1   6       89.01       85.64      7.89 o
  11   1   6       50.02       38.49      4.83 o
  12   1   6      526.53      530.16      9.38 o
  13   1   6        0.77        4.16      4.21 o
  14   1   6      397.42      379.94      8.08 o
  15   1   6        0.34       -1.39      5.74 o
  16   1   6       42.43       47.24     10.15 o
  17   1   6       26.66       36.90      9.69 o
   0   2   6     5831.29     5586.45     24.64 o
   1   2   6     1509.86     1510.41      8.62 o
   2   2   6     1661.53     1631.44      9.34 o
   3   2   6       79.13       76.16      4.03 o
   4   2   6     3307.58     3379.09     16.23 o
   5   2   6     1708.68     1699.90     11.57 o
   6   2   6       14.19       17.62      4.17 o
   7   2   6      469.79      533.45      7.17 o
   8   2   6        4.29        8.54      3.76 o
   9   2   6      146.12      125.37      4.51 o
  10   2   6      399.42      432.03      6.42 o
  11   2   6      353.92      353.15      6.06 o
  12   2   6       26.08       27.80      3.64 o
  13   2   6      527.75      525.24      6.94 o
  14   2   6       62.23       58.98      5.17 o
  15   2   6        0.38        6.33      8.13 o
  16   2   6      203.09      193.03     11.35 o
  17   2   6       76.99       86.52     10.28 o
   1   3   6       54.17       44.24      4.18 o
   2   3   6     5300.11     5441.32     18.97 o
   3   3   6      772.85      757.75     32.57 o
   4   3   6       15.22       18.59      4.10 o
   5   3   6        0.52        0.60      4.64 o
   6   3   6        5.06        7.29      4.30 o
   7   3   6      275.79      305.79      6.35 o
   8   3   6      269.33      263.17      5.99 o
   9   3   6      453.76      459.37      7.21 o
  10   3   6       18.64       19.87      3.82 o
  11   3   6      374.67      380.04      6.92 o
  12   3   6       89.55       94.20      3.37 o
  13   3   6      115.34      124.88      6.18 o
  14   3   6        0.43        1.93     11.25 o
  15   3   6        0.12        5.66     10.76 o
  16   3   6      203.68      230.81     13.33 o
  17   3   6        1.22        7.33     10.36 o
   0   4   6     3008.03     3155.16     25.13 o
   1   4   6      123.93      145.77      5.99 o
   2   4   6      113.52      120.00      6.09 o
   3   4   6      175.88      174.28      6.18 o
   4   4   6      228.15      235.81      7.87 o
   5   4   6      114.82      109.48      5.33 o
   6   4   6       54.34       51.52      4.32 o
   7   4   6      154.48      154.13      5.63 o
   8   4   6       82.29       77.09      5.14 o
   9   4   6       18.78       10.83      4.31 o
  10   4   6       87.74       77.17      4.71 o
  11   4   6       60.15       60.49      3.58 o
  12   4   6      196.22      196.30      6.55 o
  13   4   6      289.00      296.61     16.27 o
  14   4   6        0.32       -1.01     11.15 o
  15   4   6        4.38        2.57     11.84 o
  16   4   6        1.18        5.77     11.05 o
   1   5   6       97.11       85.70      5.66 o
   2   5   6        0.02        5.52      4.59 o
   3   5   6      536.92      546.65      7.99 o
   4   5   6       10.97       11.98      4.40 o
   5   5   6      236.67      243.88      6.48 o
   6   5   6        1.66        5.10      4.15 o
   7   5   6      155.19      165.58      6.23 o
   8   5   6       28.13       23.27      4.99 o
   9   5   6        3.94        0.01      4.44 o
  10   5   6      490.55      500.42      8.18 o
  11   5   6        3.82       10.37      7.94 o
  12   5   6        4.53        5.75     12.22 o
  13   5   6        7.97        9.04     11.96 o
  14   5   6        6.58        3.29     11.88 o
  15   5   6        1.84        7.82     11.96 o
   0   6   6     3204.72     3225.55     42.01 o
   1   6   6      817.12      812.34     11.53 o
   2   6   6      490.11      500.52      9.94 o
   3   6   6      236.50      263.49      8.90 o
   4   6   6      766.74      723.74     12.27 o
   5   6   6        6.57        5.25      5.69 o
   6   6   6       35.12       33.28      5.52 o
   7   6   6      291.25      264.10      8.74 o
   8   6   6       23.88       22.72      5.76 o
   9   6   6        2.91        1.80      7.80 o
  10   6   6        2.01        4.46     12.97 o
  11   6   6        4.84       10.20     12.82 o
  12   6   6        8.32        3.63     12.17 o
  13   6   6        1.68       -4.97     12.74 o
   1   7   6        6.17       12.16     11.01 o
   2   7   6       67.86       63.14     11.66 o
   3   7   6      242.60      235.94     10.59 o
   4   7   6      331.24      294.54     10.03 o
   5   7   6      290.51      288.82      9.67 o
   6   7   6       41.65       30.81      6.42 o
   7   7   6      210.53      204.87     10.41 o
   8   7   6        0.00        4.18      7.57 o
   9   7   6       63.01       62.38     13.74 o
  10   7   6       74.50       90.70     14.44 o
  11   7   6      256.77      310.48     16.91 o
  12   7   6       43.24       33.31     12.09 o
   0   8   6      631.03      732.52     30.99 o
   1   8   6      506.03      471.24     18.48 o
   2   8   6        8.95       13.82     11.27 o
   3   8   6        0.29        1.76     10.37 o
   4   8   6      111.04      118.29     11.23 o
   5   8   6        7.44       12.71      9.96 o
   6   8   6      173.68      205.08     12.98 o
   7   8   6        5.88       10.13     10.10 o
   8   8   6       13.06        7.19     11.92 o
   9   8   6      210.02      221.66     15.48 o
   1   9   6        0.16        3.81      8.91 o
   2   9   6        0.89        0.76      9.15 o
   3   9   6       68.92       74.67     10.31 o
   4   9   6        0.23        4.89      8.59 o
   1   1   7        6.41        5.83      3.26 o
   2   1   7       17.61       17.00      4.07 o
   3   1   7      509.33      483.03      6.85 o
   4   1   7      583.47      597.54     26.24 o
   5   1   7      105.51      104.54      6.14 o
   6   1   7     1839.46     1796.01     14.08 o
   7   1   7      223.15      269.18     15.68 o
   8   1   7      401.55      432.61      8.79 o
   9   1   7      101.77       87.68      5.51 o
  10   1   7       37.70       38.35      5.85 o
  11   1   7      356.92      370.06      9.00 o
  12   1   7      512.07      497.46     10.07 o
  13   1   7       25.59       21.71      5.62 o
  14   1   7       79.24       78.70      6.27 o
  15   1   7        0.28        1.13      7.18 o
  16   1   7       28.47       44.17     13.06 o
  17   1   7        8.42       11.19      9.46 o
   0   2   7       34.28       30.92      5.51 o
   1   2   7      277.70      248.12      4.69 o
   2   2   7      763.84      724.30      6.67 o
   3   2   7     1280.44     1337.70     12.80 o
   4   2   7      331.80      360.70      7.56 o
   5   2   7      137.70      127.74      7.29 o
   6   2   7      134.53      137.06      7.75 o
   7   2   7       27.74       27.06      4.20 o
   8   2   7       49.44       48.23      4.49 o
   9   2   7      951.96      928.74      9.81 o
  10   2   7     2117.02     2080.25     18.41 o
  11   2   7       74.63       64.12      4.22 o
  12   2   7        3.94        4.70      3.88 o
  13   2   7      313.87      310.32      8.23 o
  14   2   7      501.66      476.85     10.35 o
  15   2   7       75.71       77.44     10.93 o
  16   2   7        4.09        4.58     10.01 o
  17   2   7      108.96      104.79     11.03 o
   1   3   7     2420.34     2376.95     13.17 o
   2   3   7      815.87      813.48      7.94 o
   3   3   7      124.16      119.58      5.36 o
   4   3   7      504.02      514.37      8.27 o
   5   3   7      333.22      343.77      8.18 o
   6   3   7      253.59      249.14     12.08 o
   7   3   7       43.80       42.65      4.58 o
   8   3   7      834.20      834.71     10.33 o
   9   3   7      246.81      235.30     13.07 o
  10   3   7       11.81       11.33      4.64 o
  11   3   7     1078.67     1079.16     11.47 o
  12   3   7        0.30       -1.14      4.06 o
  13   3   7       28.62       26.83      4.67 o
  14   3   7       60.76       50.47     12.09 o
  15   3   7        7.30        3.77     11.82 o
  16   3   7       37.48       41.03     12.11 o
   0   4   7     2186.42     2191.44     21.73 o
   1   4   7       62.18       91.18      5.82 o
   2   4   7       57.96       60.19      5.10 o
   3   4   7       45.26       42.48      5.02 o
   4   4   7       26.33       28.74      4.08 o
   5   4   7       45.18       39.86      4.65 o
   6   4   7       48.43       45.71      5.45 o
   7   4   7      261.91      259.37      9.24 o
   8   4   7       18.86        9.49      4.86 o
   9   4   7       71.59       71.89      6.82 o
  10   4   7       40.89       51.61      5.07 o
  11   4   7        9.86       13.14      4.30 o
  12   4   7        9.64        5.61      8.28 o
  13   4   7      326.09      331.89     16.18 o
  14   4   7      104.64      106.14     13.07 o
  15   4   7       28.54       29.26     13.03 o
  16   4   7       89.04       98.76     12.57 o
   1   5   7      310.00      305.49      7.30 o
   2   5   7       16.23       21.51      4.82 o
   3   5   7      161.43      167.51      5.71 o
   4   5   7      477.10      461.66      7.99 o
   5   5   7      104.03      109.19      4.98 o
   6   5   7       83.22       84.06      5.85 o
   7   5   7     1086.99     1090.42     14.10 o
   8   5   7      187.15      184.26      7.59 o
   9   5   7      283.65      244.69     11.26 o
  10   5   7        2.01        1.62      5.24 o
  11   5   7        1.20        2.38      8.23 o
  12   5   7      171.25      201.66     15.73 o
  13   5   7        0.84       -0.43     11.84 o
  14   5   7       19.13       22.97     12.87 o
   0   6   7        0.03       -0.90      8.40 o
   1   6   7        0.07        0.79      5.90 o
   2   6   7      410.88      396.31     10.60 o
   3   6   7      923.97      895.84     13.77 o
   4   6   7      296.68      289.18      9.26 o
   5   6   7       57.37       48.74      6.38 o
   6   6   7       27.00       26.49      5.44 o
   7   6   7        4.23       14.65      5.70 o
   8   6   7        4.60        0.58      5.71 o
   9   6   7      374.78      408.80     11.60 o
  10   6   7       38.80       45.14     12.87 o
  11   6   7       32.93       43.28     13.90 o
  12   6   7        2.78        4.14     11.94 o
  13   6   7      527.07      526.35     21.74 o
   1   7   7      122.58      124.07     12.82 o
   2   7   7      437.05      461.86     16.95 o
   3   7   7       19.89       27.60     10.91 o
   4   7   7      282.81      279.90     10.62 o
   5   7   7        0.31       -0.11      6.09 o
   6   7   7      136.64      127.52      9.73 o
   7   7   7      234.59      263.97     11.11 o
   8   7   7        3.34        7.43      7.43 o
   9   7   7        0.39        9.81     13.26 o
  10   7   7       78.28      106.73     15.88 o
  11   7   7      443.31      470.82     20.63 o
   0   8   7      241.03      281.49     32.33 o
   1   8   7      256.27      271.45     15.85 o
   2   8   7        1.97        6.23     11.99 o
   3   8   7        0.46        0.30     11.43 o
   4   8   7       21.20       10.92     10.57 o
   5   8   7       87.64       95.98     10.41 o
   6   8   7       42.67       69.35      9.36 o
   7   8   7        0.47       -5.69     13.47 o
   8   8   7        2.99       13.35     15.39 o
   1   9   7        4.66       13.83     12.77 o
   2   9   7       44.87       68.95     12.64 o
   3   9   7       63.11       77.68     14.42 o
   0   0   8        6.24       -3.57     12.08 o
   1   0   8        0.06        3.91     10.88 o
   2   0   8      748.88      757.57     14.90 o
   3   0   8      985.13     1028.48     17.95 o
   4   0   8      521.03      446.42     13.03 o
   5   0   8      303.31      330.87     12.70 o
   6   0   8     2369.12     2308.01     43.96 o
   7   0   8        1.85        1.54      8.66 o
   8   0   8      201.45      212.06      9.95 o
   9   0   8      202.97      191.42      9.77 o
  10   0   8       30.57       31.70      7.57 o
  11   0   8        6.61        0.52      7.35 o
  12   0   8      479.17      452.46     13.11 o
  13   0   8     1595.39     1527.35     26.77 o
  14   0   8       29.01       17.36      6.91 o
  15   0   8      187.03      172.93     14.83 o
  16   0   8       64.11       66.00     11.97 o
   1   1   8      219.16      222.66      4.82 o
   2   1   8     1533.92     1607.96      9.51 o
   3   1   8       70.20       86.95      4.94 o
   4   1   8     1323.55     1330.34     10.45 o
   5   1   8      914.69      909.79      9.20 o
   6   1   8       79.60       83.93      4.87 o
   7   1   8      311.24      313.23      6.51 o
   8   1   8      521.14      571.37      9.22 o
   9   1   8       15.93       18.00      5.76 o
  10   1   8      282.06      291.40      8.66 o
  11   1   8      111.43      108.89      7.04 o
  12   1   8      113.42      110.71      6.44 o
  13   1   8       72.05       77.85      6.47 o
  14   1   8      232.62      217.72     10.12 o
  15   1   8        9.32       14.80      7.73 o
  16   1   8      101.30      104.03     12.68 o
  17   1   8       53.84       66.72      9.93 o
   0   2   8     3043.78     3213.00     53.11 o
   1   2   8     1824.33     1822.35     10.22 o
   2   2   8      127.57      114.96      3.85 o
   3   2   8      135.53      121.93      5.89 o
   4   2   8     1332.87     1393.70     12.82 o
   5   2   8     1211.75     1273.75     12.00 o
   6   2   8     1744.69     1767.97     12.68 o
   7   2   8      134.26      139.16      5.93 o
   8   2   8        2.65        5.86      4.62 o
   9   2   8       12.02       12.33      4.68 o
  10   2   8     2779.18     2671.43     16.62 o
  11   2   8        8.10        8.60      5.09 o
  12   2   8       76.54       82.14      5.79 o
  13   2   8      276.60      250.93      8.30 o
  14   2   8        9.26       10.75      5.96 o
  15   2   8        4.69        5.70     10.24 o
  16   2   8        0.15        2.23     10.66 o
   1   3   8      366.71      370.47      6.23 o
   2   3   8      483.79      450.45      6.54 o
   3   3   8      171.20      166.16      7.69 o
   4   3   8       54.29       50.42      5.20 o
   5   3   8       13.03       10.32      4.96 o
   6   3   8      290.20      266.21      7.10 o
   7   3   8       22.03       14.39      5.12 o
   8   3   8      262.57      278.24      7.84 o
   9   3   8      399.79      409.84      9.23 o
  10   3   8      232.13      213.79      7.05 o
  11   3   8       44.66       45.08      5.31 o
  12   3   8       69.51       62.30      6.38 o
  13   3   8       14.95       14.74      5.97 o
  14   3   8       34.68       29.10     10.76 o
  15   3   8       14.32       10.82     11.69 o
  16   3   8       19.93       18.50     12.28 o
   0   4   8      166.74      187.07      9.79 o
   1   4   8      479.27      484.08      8.57 o
   2   4   8      176.98      191.05      5.99 o
   3   4   8      240.67      260.94      6.22 o
   4   4   8       49.46       62.96      4.57 o
   5   4   8      994.11      973.26     10.56 o
   6   4   8      281.09      291.04      8.55 o
   7   4   8      148.90      153.52      7.17 o
   8   4   8       19.40       22.54      5.94 o
   9   4   8        3.35        3.46      5.65 o
  10   4   8        0.37        3.26      5.07 o
  11   4   8       86.69       85.34      9.69 o
  12   4   8        6.62       10.91      9.03 o
  13   4   8       47.64       44.49     12.37 o
  14   4   8       87.02      105.28     14.53 o
  15   4   8        0.46        7.26     13.16 o
   1   5   8      235.26      225.53      6.93 o
   2   5   8      266.28      267.50      7.26 o
   3   5   8      438.51      406.57      7.92 o
   4   5   8      154.54      148.76      5.72 o
   5   5   8       55.42       48.41      4.98 o
   6   5   8        0.40        4.55      4.66 o
   7   5   8        3.84       11.32      5.63 o
   8   5   8      294.48      310.25      8.45 o
   9   5   8       88.00       76.45      6.78 o
  10   5   8      214.51      195.63      9.19 o
  11   5   8        0.94        3.41      8.89 o
  12   5   8        6.54        8.29     12.08 o
  13   5   8      149.05      149.87     15.41 o
  14   5   8       97.71       99.37     14.68 o
   0   6   8      139.38      138.30     11.77 o
   1   6   8       14.64        9.92      7.80 o
   2   6   8      726.79      687.41     13.46 o
   3   6   8      221.55      224.69      9.01 o
   4   6   8      208.21      189.83      8.48 o
   5   6   8      417.85      410.81      9.50 o
   6   6   8      601.10      570.44     12.36 o
   7   6   8       48.03       36.13      6.47 o
   8   6   8        6.16       10.93      6.85 o
   9   6   8       23.70       22.10      7.59 o
  10   6   8      301.72      303.65     17.04 o
  11   6   8       82.51       68.04     13.26 o
  12   6   8        5.78        1.17     13.34 o
   1   7   8       16.30       12.24     11.38 o
   2   7   8       13.20       17.62     11.23 o
   3   7   8      101.84       76.94     12.18 o
   4   7   8        9.54        9.28      8.78 o
   5   7   8       27.84       26.37      8.68 o
   6   7   8       10.05       12.29      8.29 o
   7   7   8       15.91       30.41      8.13 o
   8   7   8        0.07        4.42      8.21 o
   9   7   8       13.36        8.60     12.54 o
  10   7   8      122.90      128.52     14.81 o
   0   8   8      341.04      345.14     23.71 o
   1   8   8        7.28       21.84     12.14 o
   2   8   8      177.51      193.05     14.73 o
   3   8   8       99.87      105.86     13.24 o
   4   8   8        6.31        1.26     11.49 o
   5   8   8        0.01       -1.34      9.06 o
   6   8   8       17.92       32.80      8.89 o
   7   8   8       98.59       84.00     14.79 o
   1   1   9      408.43      441.07     11.32 o
   2   1   9      776.00      776.29      8.03 o
   3   1   9     2049.77     2150.65     13.87 o
   4   1   9      102.21      101.08      4.68 o
   5   1   9      761.07      730.24      8.33 o
   6   1   9      171.48      190.57      5.59 o
   7   1   9      724.57      754.35      8.91 o
   8   1   9       80.63       81.52      5.01 o
   9   1   9     1221.65     1213.82     11.53 o
  10   1   9      256.49      260.74      7.39 o
  11   1   9      459.31      453.69      8.88 o
  12   1   9      213.67      220.66      8.11 o
  13   1   9      118.23      116.17      7.09 o
  14   1   9        4.02        6.04      7.35 o
  15   1   9        9.28        9.82      7.03 o
  16   1   9       41.47       43.80     10.20 o
   0   2   9      550.30      568.87      8.96 o
   1   2   9     1715.16     1647.87      9.91 o
   2   2   9      275.65      294.04      5.59 o
   3   2   9       35.30       34.10      4.31 o
   4   2   9      120.98      138.58      5.72 o
   5   2   9        0.09        0.73      4.40 o
   6   2   9      283.00      337.21      6.61 o
   7   2   9      285.41      279.98      6.74 o
   8   2   9       13.35       15.51      4.57 o
   9   2   9      914.63      905.18     10.93 o
  10   2   9        0.03        0.13      4.80 o
  11   2   9       75.71       69.35      5.43 o
  12   2   9       11.97        7.33      4.78 o
  13   2   9        0.43        1.95      6.46 o
  14   2   9       79.21       78.99      9.78 o
  15   2   9       38.37       44.27     11.06 o
  16   2   9       66.21       68.78     11.53 o
   1   3   9      730.08      779.35      7.94 o
   2   3   9      184.35      183.58      4.73 o
   3   3   9       33.06       28.02      3.52 o
   4   3   9      127.38      126.98      5.84 o
   5   3   9      245.27      262.17      6.79 o
   6   3   9       34.99       38.10      5.14 o
   7   3   9      481.27      468.95      8.95 o
   8   3   9      946.44      929.18     11.81 o
   9   3   9       99.70       94.76      6.08 o
  10   3   9       14.50       18.79      5.90 o
  11   3   9       13.93       10.52      5.91 o
  12   3   9       13.55        8.44      6.77 o
  13   3   9       13.55       26.53      9.37 o
  14   3   9        6.73        6.51     11.83 o
  15   3   9       34.57       36.13     12.03 o
   0   4   9     4228.16     4195.18     52.85 o
   1   4   9      182.80      187.03      6.61 o
   2   4   9      350.28      359.47      7.29 o
   3   4   9      849.55      802.96      9.46 o
   4   4   9      538.04      522.67      7.69 o
   5   4   9      313.05      321.95      7.34 o
   6   4   9      698.81      673.82     10.90 o
   7   4   9      354.75      335.07      8.55 o
   8   4   9       62.96       79.99      6.43 o
   9   4   9       25.39       27.58      5.77 o
  10   4   9      255.85      252.25      8.69 o
  11   4   9        0.28       -1.18      7.09 o
  12   4   9       15.63       16.58      9.53 o
  13   4   9       52.71       56.45     12.80 o
  14   4   9        3.72        2.58     11.90 o
  15   4   9        6.21       10.33     12.20 o
   1   5   9     1023.72     1029.03     12.31 o
   2   5   9      748.04      739.71     10.68 o
   3   5   9       23.89       30.94      4.85 o
   4   5   9       29.36       29.77      5.08 o
   5   5   9       32.32       31.49      4.87 o
   6   5   9      107.08       87.11      5.68 o
   7   5   9       76.11       66.24      6.47 o
   8   5   9       52.11       41.45      6.16 o
   9   5   9      170.38      157.49      7.41 o
  10   5   9       54.78       45.16      7.76 o
  11   5   9      204.39      206.31     11.84 o
  12   5   9      190.59      230.84     15.83 o
  13   5   9       65.95       75.84     13.25 o
   0   6   9       12.19       16.82     12.35 o
   1   6   9       81.98       61.18      9.13 o
   2   6   9       42.33       34.97      8.31 o
   3   6   9      246.65      249.88     12.30 o
   4   6   9      119.47       97.48      8.19 o
   5   6   9      641.38      568.09     11.89 o
   6   6   9       44.66       40.76      6.70 o
   7   6   9       69.87       55.17      6.81 o
   8   6   9      178.75      184.45     10.07 o
   9   6   9       78.43       74.76      8.40 o
  10   6   9       14.46       16.12     12.31 o
  11   6   9       14.45       19.96     13.28 o
  12   6   9        3.74       -0.43     12.63 o
   1   7   9      133.54      142.11     13.85 o
   2   7   9      553.47      578.45     18.89 o
   3   7   9      172.51      164.31     13.00 o
   4   7   9       34.48       27.37      9.86 o
   5   7   9      146.66      161.91     11.00 o
   6   7   9      102.12      109.69      9.88 o
   7   7   9        9.46       18.00      8.71 o
   8   7   9      265.89      296.07     13.83 o
   9   7   9       11.11       13.92     12.51 o
  10   7   9       63.81       66.10     17.33 o
   0   8   9      137.83      166.63     22.37 o
   1   8   9        3.76        3.24     12.62 o
   2   8   9        4.19        3.91     12.39 o
   3   8   9       21.92       21.54     12.04 o
   4   8   9        0.95       15.16     11.41 o
   5   8   9       58.48       59.26     10.96 o
   6   8   9       16.62       37.25      9.40 o
   0   0  10       50.30       40.33     17.87 o
   1   0  10       57.30       77.54     10.59 o
   2   0  10      952.67     1009.60     19.27 o
   3   0  10       64.59       63.03      3.21 o
   4   0  10       38.79       38.36      3.90 o
   5   0  10       96.11       75.38      5.66 o
   6   0  10     1440.22     1455.53     20.18 o
   7   0  10      757.83      792.96     16.02 o
   8   0  10      693.93      689.23     15.50 o
   9   0  10      136.87      125.05      9.80 o
  10   0  10     1482.57     1442.46     31.54 o
  11   0  10        0.39        5.32      8.08 o
  12   0  10        3.95        5.08      8.15 o
  13   0  10       35.72       46.86     13.38 o
  14   0  10       99.37      121.54     15.23 o
  15   0  10      274.62      254.33     17.69 o
  16   0  10       93.70       83.73     14.12 o
   1   1  10        5.88        6.09      7.13 o
   2   1  10      757.08      731.14      6.52 o
   3   1  10      111.72      110.86      3.83 o
   4   1  10       11.24       12.40      3.88 o
   5   1  10        6.39        4.08      4.08 o
   6   1  10       52.47       53.48      4.62 o
   7   1  10      209.41      219.01      6.30 o
   8   1  10      338.42      333.56      7.14 o
   9   1  10      195.93      208.15      6.54 o
  10   1  10       88.84       78.30      6.11 o
  11   1  10      561.08      546.62     10.07 o
  12   1  10     1389.24     1293.03     27.43 o
  13   1  10       35.61       36.93      6.34 o
  14   1  10       58.95       60.51      7.86 o
  15   1  10       37.46       35.71      7.48 o
  16   1  10        5.32        2.36     10.13 o
   0   2  10       21.89       19.76      3.92 o
   1   2  10       60.19       54.50      3.62 o
   2   2  10      229.45      244.13      5.55 o
   3   2  10      396.29      396.01      8.86 o
   4   2  10       30.26       26.37      4.50 o
   5   2  10       14.72       18.47      4.71 o
   6   2  10      257.04      252.46      6.36 o
   7   2  10      112.25      115.56      5.95 o
   8   2  10      572.36      565.38      9.72 o
   9   2  10      138.05      138.00      6.65 o
  10   2  10       99.29       87.80      6.12 o
  11   2  10        6.93        8.19      5.38 o
  12   2  10      445.67      414.36      9.35 o
  13   2  10        3.22        5.14      6.62 o
  14   2  10       46.35       42.50      9.67 o
  15   2  10       31.79       39.78     11.24 o
   1   3  10      200.21      190.80      5.18 o
   2   3  10      153.76      154.62      4.52 o
   3   3  10        4.32        3.31      3.52 o
   4   3  10        6.43        7.66      4.21 o
   5   3  10        0.04        0.83      5.26 o
   6   3  10        0.21        1.57      5.39 o
   7   3  10        2.18        4.36      5.36 o
   8   3  10      142.69      149.69      6.95 o
   9   3  10       33.05       28.49      5.56 o
  10   3  10        0.45        0.38      5.46 o
  11   3  10      315.24      305.03      8.60 o
  12   3  10      226.09      225.53      9.87 o
  13   3  10       16.49       11.90      9.61 o
  14   3  10        1.60        3.82     11.24 o
  15   3  10       14.26       13.41     11.49 o
   0   4  10      127.51      122.86      8.22 o
   1   4  10       37.78       34.07      5.88 o
   2   4  10     1408.04     1412.72     14.78 o
   3   4  10        6.07        8.06      4.93 o
   4   4  10      363.84      371.93      7.23 o
   5   4  10      507.86      493.85      8.94 o
   6   4  10      269.61      264.77      8.37 o
   7   4  10       30.62       27.44      5.98 o
   8   4  10       74.25       62.28      6.35 o
   9   4  10        5.22        3.61      5.63 o
  10   4  10       62.42       56.24      6.31 o
  11   4  10       21.10       17.88      7.42 o
  12   4  10       44.34       53.67     10.35 o
  13   4  10       13.13       17.83     11.80 o
  14   4  10      187.89      208.06     15.84 o
   1   5  10       16.95       21.31      6.24 o
   2   5  10      111.22      113.43      6.62 o
   3   5  10       60.28       57.10      6.24 o
   4   5  10      337.37      334.06      7.38 o
   5   5  10      195.68      206.47      6.45 o
   6   5  10       15.96       22.47      5.69 o
   7   5  10        7.41        8.79      6.14 o
   8   5  10       40.95       39.95      6.31 o
   9   5  10       23.58       19.83      7.44 o
  10   5  10       20.21       15.35      7.71 o
  11   5  10       10.23        8.78      9.65 o
  12   5  10       41.17       47.50     13.12 o
  13   5  10       10.77       21.60     12.39 o
   0   6  10       30.85       15.36     11.56 o
   1   6  10        9.82       11.11      8.09 o
   2   6  10       22.51       22.45      9.77 o
   3   6  10      167.88      174.32     13.11 o
   4   6  10      753.00      711.08     15.49 o
   5   6  10       27.60       44.08      8.52 o
   6   6  10        5.33        9.31      8.22 o
   7   6  10       14.10       11.38      7.97 o
   8   6  10        8.56        8.68      8.15 o
   9   6  10        0.04       -5.87      8.07 o
  10   6  10        5.53        3.15     12.82 o
  11   6  10        1.98        3.65     13.26 o
   1   7  10        4.45        7.33     12.17 o
   2   7  10        9.56       14.29     11.64 o
   3   7  10      199.67      206.34     14.07 o
   4   7  10       76.65      111.48     12.66 o
   5   7  10       10.44       14.95      9.27 o
   6   7  10      420.72      428.27     13.87 o
   7   7  10       65.96       90.03      9.94 o
   8   7  10        8.88        9.57     13.45 o
   9   7  10        0.86       10.96     15.32 o
   0   8  10       53.60       36.91     18.44 o
   1   8  10       56.97       84.15     13.87 o
   2   8  10       16.12       21.12     12.86 o
   3   8  10      127.10      108.64     12.93 o
   4   8  10        0.62        0.78     11.19 o
   5   8  10        0.51        3.31     10.73 o
   1   1  11       78.07       61.42      5.64 o
   2   1  11      189.57      198.05      7.29 o
   3   1  11       29.70       34.53      2.39 o
   4   1  11       25.13       26.85      3.83 o
   5   1  11      133.38      141.42      5.37 o
   6   1  11       86.44       83.46      5.00 o
   7   1  11      220.20      214.22      7.04 o
   8   1  11     2864.64     2763.85     22.53 o
   9   1  11      405.43      427.13      9.20 o
  10   1  11      246.54      225.13      7.66 o
  11   1  11      106.73      119.10      6.90 o
  12   1  11        8.80        7.22      7.01 o
  13   1  11       27.49       28.59      7.49 o
  14   1  11        0.01        4.83      7.41 o
  15   1  11       32.35       37.22      7.87 o
   0   2  11     1272.93     1282.68     10.43 o
   1   2  11        1.31        3.57      3.14 o
   2   2  11      409.07      419.89      6.82 o
   3   2  11      164.50      165.39      4.67 o
   4   2  11       14.81       21.34      4.07 o
   5   2  11       12.39       10.83      4.95 o
   6   2  11      525.74      523.05      9.39 o
   7   2  11       20.17       20.14      5.45 o
   8   2  11      141.39      144.11      6.78 o
   9   2  11      137.80      130.82      6.83 o
  10   2  11        8.93       10.93      5.60 o
  11   2  11      139.93      150.30      7.32 o
  12   2  11       53.71       58.21      7.90 o
  13   2  11       16.24       18.83      7.30 o
  14   2  11        0.69        0.65      9.43 o
  15   2  11       29.08       16.40     10.70 o
   1   3  11     1444.71     1399.64     11.01 o
   2   3  11      990.51     1046.29      9.68 o
   3   3  11        0.34        0.45      4.43 o
   4   3  11      276.40      276.12     15.02 o
   5   3  11       86.77       91.63      5.81 o
   6   3  11      132.70      127.18      6.75 o
   7   3  11       65.72       62.27      5.98 o
   8   3  11      560.93      526.94     10.20 o
   9   3  11       31.59       29.97      6.02 o
  10   3  11       81.39       71.15      6.48 o
  11   3  11        8.50       13.10      6.48 o
  12   3  11       27.23       17.21      7.26 o
  13   3  11       10.81       10.71      9.43 o
  14   3  11        7.61        9.86     11.42 o
   0   4  11     1187.53     1100.66     21.72 o
   1   4  11      235.17      227.74      9.04 o
   2   4  11      212.22      223.14      8.98 o
   3   4  11       98.76       95.91      6.97 o
   4   4  11       54.83       51.13      6.08 o
   5   4  11        0.10        2.21      5.10 o
   6   4  11       41.02       32.38      5.71 o
   7   4  11      632.98      585.32     12.07 o
   8   4  11       97.64      101.52      6.93 o
   9   4  11       51.20       39.01      6.34 o
  10   4  11      107.25      101.62      8.84 o
  11   4  11       31.72       33.18      8.01 o
  12   4  11        9.45        6.69      9.71 o
  13   4  11       36.87       39.03     12.04 o
   1   5  11     1024.65      957.46     13.41 o
   2   5  11      162.85      148.30      7.55 o
   3   5  11      506.08      460.92     10.01 o
   4   5  11      945.97      893.09     11.52 o
   5   5  11       19.53       11.15      5.84 o
   6   5  11      129.33      112.63      7.63 o
   7   5  11       44.14       45.22      8.36 o
   8   5  11       84.74       87.52      8.60 o
   9   5  11       28.54       18.22      7.97 o
  10   5  11       17.91       20.12      8.12 o
  11   5  11       97.50      121.67     11.28 o
  12   5  11       45.79       58.98     12.51 o
   0   6  11       76.35       63.35     12.89 o
   1   6  11       13.57       15.66      8.30 o
   2   6  11       73.24       79.68      9.62 o
   3   6  11        1.68        3.36     10.90 o
   4   6  11       67.96       75.26     10.56 o
   5   6  11        1.38        4.14      8.59 o
   6   6  11       44.26       36.48      8.53 o
   7   6  11       12.42        9.71      8.58 o
   8   6  11       72.79       82.77      9.02 o
   9   6  11       23.63       35.46      9.90 o
  10   6  11        7.81       -0.05     12.09 o
   1   7  11       10.27       16.06     11.80 o
   2   7  11        2.96        4.45     11.86 o
   3   7  11       55.17       54.40     11.80 o
   4   7  11      310.18      358.80     16.30 o
   5   7  11        2.27        8.66     10.05 o
   6   7  11       21.84       21.34      9.40 o
   7   7  11        0.05       -0.86      8.66 o
   0   8  11       16.66       12.01     18.83 o
   1   8  11       12.40       21.55     13.05 o
   2   8  11       19.65       36.98     13.87 o
   0   0  12      362.06      380.66     15.12 o
   1   0  12     1759.37     1894.47     21.34 o
   2   0  12      229.94      255.77     12.21 o
   3   0  12      645.47      597.83     14.89 o
   4   0  12     1096.65     1087.39      9.37 o
   5   0  12      295.79      312.76      7.63 o
   6   0  12      114.76      105.45      6.29 o
   7   0  12      269.33      288.81     10.34 o
   8   0  12      284.99      271.15     11.58 o
   9   0  12      452.53      488.03     14.97 o
  10   0  12       69.44       66.45     15.89 o
  11   0  12      297.10      291.84     19.71 o
  12   0  12      188.24      169.22     17.65 o
  13   0  12       68.45       71.71     16.64 o
  14   0  12      125.73      135.69     17.48 o
  15   0  12       27.68       30.95     14.92 o
   1   1  12      270.18      254.63      7.91 o
   2   1  12       63.23       72.61      6.24 o
   3   1  12        0.06       -0.68      2.64 o
   4   1  12      325.89      354.20      5.57 o
   5   1  12       83.91       79.05      5.14 o
   6   1  12       49.05       57.82      5.41 o
   7   1  12      280.01      297.50      8.89 o
   8   1  12      143.48      157.69      8.00 o
   9   1  12      410.61      392.87     10.59 o
  10   1  12      106.57      105.61      7.98 o
  11   1  12      114.43      119.26      8.47 o
  12   1  12       57.42       69.44      8.09 o
  13   1  12       64.01       71.60      8.27 o
  14   1  12      197.94      209.83     10.43 o
   0   2  12      546.34      570.34     23.23 o
   1   2  12      689.80      683.00      7.43 o
   2   2  12      169.94      158.15      5.09 o
   3   2  12        5.70        8.86      3.66 o
   4   2  12       99.18       98.26      4.66 o
   5   2  12       19.44       18.62      4.88 o
   6   2  12       78.14       79.92      5.96 o
   7   2  12       10.23        9.95      5.86 o
   8   2  12       73.25       88.39      7.63 o
   9   2  12       84.42       87.68      7.56 o
  10   2  12      665.95      656.60     13.49 o
  11   2  12        0.61        3.58      7.21 o
  12   2  12       23.17       30.41      7.73 o
  13   2  12      150.15      140.40      9.30 o
  14   2  12       25.47       46.46     10.31 o
   1   3  12       49.17       55.45      4.03 o
   2   3  12      639.23      647.43     11.41 o
   3   3  12       17.69       17.87      5.40 o
   4   3  12      157.45      153.77     11.27 o
   5   3  12        5.34        7.25      5.30 o
   6   3  12      110.05       97.63      7.81 o
   7   3  12       11.09        9.02      6.23 o
   8   3  12      133.51      129.63      8.66 o
   9   3  12      203.60      188.70      9.42 o
  10   3  12       89.89       90.99      8.51 o
  11   3  12      158.41      157.39      9.54 o
  12   3  12       13.96        9.24      7.58 o
  13   3  12       16.73       22.45      9.55 o
   0   4  12       17.24        9.16      9.08 o
   1   4  12      169.93      150.87      8.20 o
   2   4  12       61.93       54.35      7.12 o
   3   4  12      316.80      333.00      9.85 o
   4   4  12      123.59      120.79      7.67 o
   5   4  12      521.20      492.21     10.47 o
   6   4  12       15.45       13.34      6.14 o
   7   4  12        6.20        2.97      6.60 o
   8   4  12       49.55       52.17      7.50 o
   9   4  12       46.87       46.93      8.00 o
  10   4  12       20.34       29.53      7.91 o
  11   4  12        9.84        9.17      7.81 o
  12   4  12        8.17        1.16      9.27 o
   1   5  12      276.66      243.02      8.17 o
   2   5  12      911.32      850.96     18.52 o
   3   5  12       76.44       74.86      6.42 o
   4   5  12        2.20        3.50      5.99 o
   5   5  12       43.16       44.32      6.81 o
   6   5  12       26.27       24.05      8.34 o
   7   5  12      201.63      191.57     10.24 o
   8   5  12      133.28      133.68      9.73 o
   9   5  12        1.26       -1.85      7.87 o
  10   5  12        0.44        7.67      9.19 o
  11   5  12       65.67       76.04     10.62 o
   0   6  12      411.21      381.56     23.66 o
   1   6  12        0.17        4.10     10.29 o
   2   6  12       76.61       71.50     12.30 o
   3   6  12      249.90      238.13     14.12 o
   4   6  12       20.65       18.51      9.96 o
   5   6  12      177.31      195.03     12.05 o
   6   6  12       89.94      107.95     10.17 o
   7   6  12      241.44      241.22     11.65 o
   8   6  12       22.79       28.61      8.90 o
   9   6  12      189.33      182.91     14.81 o
   1   7  12       70.95       63.84     12.71 o
   2   7  12        1.26        4.75     11.89 o
   3   7  12       23.81       34.56     12.73 o
   4   7  12        1.36       -0.48     11.80 o
   5   7  12       76.20       87.40     12.70 o
   6   7  12       60.24       66.93     10.72 o
   1   1  13        0.00       -0.80      8.95 o
   2   1  13        1.73        1.00      8.65 o
   3   1  13        0.13       -0.53      7.78 o
   4   1  13       49.90       45.76      3.17 o
   5   1  13       39.25       42.01      3.44 o
   6   1  13      744.84      723.29     10.99 o
   7   1  13      206.89      212.84      8.30 o
   8   1  13       18.27       22.40      6.59 o
   9   1  13      283.50      263.39      9.59 o
  10   1  13       73.18       67.24      7.89 o
  11   1  13      314.30      290.47     10.77 o
  12   1  13      150.10      157.56      9.60 o
  13   1  13       78.47       82.04      8.62 o
  14   1  13       33.50       36.49      8.20 o
   0   2  13      286.23      255.09     17.65 o
   1   2  13        0.01        1.32      9.03 o
   2   2  13       93.07       87.15      5.84 o
   3   2  13      392.04      379.60      7.22 o
   4   2  13      280.59      293.78      7.04 o
   5   2  13       57.77       57.40      4.64 o
   6   2  13       94.52      101.54      7.20 o
   7   2  13      177.89      187.20      8.38 o
   8   2  13       24.47       21.84      6.94 o
   9   2  13      158.77      164.19      8.68 o
  10   2  13      182.66      179.71      9.46 o
  11   2  13        5.02        7.89      7.26 o
  12   2  13        0.62        3.04      7.38 o
  13   2  13        0.16        1.15      7.41 o
   1   3  13       38.85       46.13      4.99 o
   2   3  13      286.12      290.62      8.12 o
   3   3  13       14.65       13.88      5.53 o
   4   3  13      186.06      168.45      7.08 o
   5   3  13      190.11      174.81     13.56 o
   6   3  13      234.65      215.55      8.31 o
   7   3  13       39.83       37.52      7.07 o
   8   3  13       55.80       51.55      7.95 o
   9   3  13        0.90        1.72      7.35 o
  10   3  13        3.52        2.95      7.22 o
  11   3  13       97.61       93.21      8.90 o
  12   3  13       10.92       10.18      8.79 o
   0   4  13      146.75      139.73      8.55 o
   1   4  13      621.37      565.63     10.32 o
   2   4  13      225.66      217.49      7.75 o
   3   4  13       34.72       34.22      8.25 o
   4   4  13      388.42      338.46     11.00 o
   5   4  13       92.64       86.28      6.82 o
   6   4  13       70.69       70.06      7.36 o
   7   4  13        4.76        3.43      7.38 o
   8   4  13       25.53       30.49      7.89 o
   9   4  13       59.28       59.00      8.50 o
  10   4  13       36.83       40.43      8.02 o
  11   4  13        0.08       -0.10      9.06 o
   1   5  13       45.46       24.76      6.67 o
   2   5  13      185.76      179.22      9.06 o
   3   5  13        7.08        4.90      6.49 o
   4   5  13       45.56       46.78     11.35 o
   5   5  13       10.29       17.37      9.28 o
   6   5  13       12.37       11.87      8.01 o
   7   5  13       25.31       16.48      7.98 o
   8   5  13        5.59        4.03      8.20 o
   9   5  13       19.02       17.57      8.32 o
  10   5  13       16.50       23.92      9.67 o
   0   6  13       90.73       88.60     17.44 o
   1   6  13      258.68      265.97     15.34 o
   2   6  13        2.01       12.89     11.72 o
   3   6  13       26.78       28.63     11.65 o
   4   6  13      224.20      254.21     15.31 o
   5   6  13       68.75       86.35     12.26 o
   6   6  13        0.54        9.07      8.80 o
   7   6  13        8.08       10.48      8.67 o
   8   6  13      100.76       99.78     11.52 o
   1   7  13      193.91      202.51     15.60 o
   2   7  13      100.48      108.94     13.43 o
   3   7  13        7.48       14.54     12.13 o
   4   7  13       81.49      118.73     13.78 o
   0   0  14       51.87       61.47     12.64 o
   1   0  14      284.59      276.54     14.28 o
   2   0  14       71.18       67.02     13.35 o
   3   0  14        4.15       -2.04     14.12 o
   4   0  14        4.00        9.81     12.51 o
   5   0  14      293.32      289.42      8.98 o
   6   0  14      880.97      865.40     12.01 o
   7   0  14       94.15       90.72      6.89 o
   8   0  14       25.57       19.29      6.41 o
   9   0  14        0.15        1.55      6.60 o
  10   0  14      561.05      604.93     14.41 o
  11   0  14      468.86      492.85     14.07 o
  12   0  14      412.96      456.39     14.21 o
  13   0  14        3.17        5.33     11.00 o
   1   1  14        5.66        7.57      9.60 o
   2   1  14      166.16      153.72     10.24 o
   3   1  14       29.36       39.64     10.13 o
   4   1  14      156.45      144.91     11.12 o
   5   1  14        0.20        2.67      1.45 o
   6   1  14       41.07       36.49      3.78 o
   7   1  14      140.21      141.44      5.72 o
   8   1  14      197.18      196.18      8.14 o
   9   1  14      164.01      160.48      8.68 o
  10   1  14       10.05        8.72      7.14 o
  11   1  14        0.45        3.35      7.42 o
  12   1  14       27.07       21.16      7.79 o
  13   1  14        9.02        3.17      8.12 o
   0   2  14      575.32      599.47     23.66 o
   1   2  14      217.66      225.01     12.98 o
   2   2  14      583.85      628.79     17.41 o
   3   2  14      207.31      186.04     10.02 o
   4   2  14       13.85       16.01      3.50 o
   5   2  14      915.75      883.55      9.72 o
   6   2  14      394.14      394.19      9.53 o
   7   2  14       11.00        9.33      6.06 o
   8   2  14       70.45       68.24      7.62 o
   9   2  14      170.70      174.92      9.08 o
  10   2  14        0.47        4.77      7.17 o
  11   2  14       94.24      107.19      8.93 o
  12   2  14       80.36       70.12      8.43 o
   1   3  14       43.69       44.45      4.04 o
   2   3  14      741.77      707.76     10.72 o
   3   3  14       16.21       12.48      4.78 o
   4   3  14      195.33      187.85      8.97 o
   5   3  14        3.85        5.39      7.92 o
   6   3  14       17.70       15.75      6.35 o
   7   3  14        3.12        7.58      6.87 o
   8   3  14        7.89       11.74      7.35 o
   9   3  14       14.05       14.68      7.49 o
  10   3  14      115.54      102.15      8.68 o
  11   3  14        7.14        6.45      7.68 o
   0   4  14     1162.13     1193.60     34.04 o
   1   4  14      156.27      185.58     13.89 o
   2   4  14       47.23       46.83     10.69 o
   3   4  14       37.25       28.40     11.66 o
   4   4  14       41.49       44.51     10.68 o
   5   4  14        0.14        4.97      8.84 o
   6   4  14      154.16      161.81      9.29 o
   7   4  14       11.62       16.17      7.69 o
   8   4  14        6.11       11.72      7.58 o
   9   4  14       22.33       46.70      8.27 o
  10   4  14       24.21       20.53      7.92 o
   1   5  14      123.90      116.75     12.09 o
   2   5  14       85.74       91.50     12.75 o
   3   5  14      132.00      135.90     12.61 o
   4   5  14      194.88      223.65     14.85 o
   5   5  14       13.29        8.93     11.29 o
   6   5  14       41.91       42.10      8.18 o
   7   5  14        2.11        2.91      8.04 o
   8   5  14        1.17        1.68      8.09 o
   0   6  14        4.32        4.16     15.62 o
   1   6  14      383.67      367.63     17.45 o
   2   6  14       11.33       14.68     11.58 o
   3   6  14       50.01       30.02     12.43 o
   4   6  14      164.69      169.02     14.79 o
   5   6  14        4.46        6.89     12.03 o
   6   6  14      149.59      127.90     13.20 o
   1   1  15      453.00      463.46     15.85 o
   2   1  15        3.78        5.89      8.28 o
   3   1  15       96.57      105.25     11.50 o
   4   1  15      160.25      173.19     12.46 o
   5   1  15       15.94       14.47     10.38 o
   6   1  15      633.75      620.62     16.52 o
   7   1  15        0.67        2.66      9.65 o
   8   1  15        0.09       -6.08      9.20 o
   9   1  15      281.93      323.37     14.00 o
  10   1  15       31.77       40.60     10.71 o
  11   1  15       86.23       95.01     11.47 o
   0   2  15       26.20       31.25     15.07 o
   1   2  15      100.33      110.08     11.84 o
   2   2  15        4.12        0.95     10.69 o
   3   2  15       49.47       65.94     11.24 o
   4   2  15      442.93      455.43     17.99 o
   5   2  15       41.46       48.84     11.44 o
   6   2  15      116.02      117.62     12.40 o
   7   2  15      177.41      164.94     12.58 o
   8   2  15        4.04        4.82     10.33 o
   9   2  15      269.98      292.87     15.45 o
  10   2  15       37.41       43.65     11.75 o
  11   2  15       53.73       42.22     11.64 o
   1   3  15        8.91       15.99     10.85 o
   2   3  15      555.85      542.78     18.12 o
   3   3  15      363.14      358.29     16.01 o
   4   3  15       44.15       42.79     10.34 o
   5   3  15       24.23       29.29     11.11 o
   6   3  15       18.63       16.13     10.54 o
   7   3  15       33.00       34.33     10.86 o
   8   3  15        2.13        7.15     11.19 o
   9   3  15       42.01       31.47     10.37 o
  10   3  15        0.02        9.36     10.83 o
   0   4  15      686.45      653.47     34.38 o
   1   4  15        6.10        8.01     10.50 o
   2   4  15       57.21       56.23     12.09 o
   3   4  15        0.30        6.21     10.74 o
   4   4  15      180.24      180.19     13.80 o
   5   4  15        3.19        5.34     10.72 o
   6   4  15       74.04       80.04     11.95 o
   7   4  15       51.82       53.31     10.69 o
   8   4  15        2.74        8.95     11.37 o
   9   4  15       38.30       23.71     11.62 o
   1   5  15       41.83       38.32     11.36 o
   2   5  15       12.27       10.88     11.32 o
   3   5  15        9.44       11.47     10.97 o
   4   5  15       20.84       12.27     11.61 o
   5   5  15        5.67        4.92     11.12 o
   6   5  15      182.31      181.96     14.21 o
   7   5  15       28.39       30.44     11.57 o
   0   6  15       95.66      101.97     17.92 o
   1   6  15      173.08      196.53     15.20 o
   2   6  15       27.74       19.91     11.39 o
   3   6  15        1.70        4.14     12.59 o
   0   0  16      529.77      495.40     34.55 o
   1   0  16       19.37       18.78     13.30 o
   2   0  16      161.66      158.27     14.97 o
   3   0  16       40.65       37.82     12.06 o
   4   0  16      456.63      441.24     24.60 o
   5   0  16      176.83      171.89     18.14 o
   6   0  16       42.67       50.28     17.11 o
   7   0  16        1.82       13.90     15.51 o
   8   0  16      385.84      398.02     24.81 o
   9   0  16      307.49      308.66     24.96 o
  10   0  16       33.43       42.13     18.15 o
   1   1  16       14.67       22.78      9.45 o
   2   1  16       23.72       32.76     10.74 o
   3   1  16       12.34       15.93     10.54 o
   4   1  16      124.10      141.13     12.96 o
   5   1  16        1.46        1.43     11.12 o
   6   1  16       36.03       43.24     10.61 o
   7   1  16      162.67      181.33     14.22 o
   8   1  16       25.37       31.66     10.56 o
   9   1  16        0.62        1.23     10.90 o
  10   1  16      158.83      164.58     12.49 o
   0   2  16      573.75      554.48     25.97 o
   1   2  16        4.56        6.35     11.39 o
   2   2  16       90.23       86.93     11.41 o
   3   2  16       84.52       91.33     10.48 o
   4   2  16       46.34       55.79     10.58 o
   5   2  16        0.84        1.78     10.38 o
   6   2  16       29.64       27.65     10.74 o
   7   2  16       19.20       17.80     10.88 o
   8   2  16        2.95        4.62     11.03 o
   9   2  16       80.85       75.82     12.61 o
  10   2  16      155.49      155.16     13.50 o
   1   3  16        0.00        1.65     10.48 o
   2   3  16        6.62       10.80     11.07 o
   3   3  16      239.48      256.04     15.44 o
   4   3  16      191.19      193.73     14.61 o
   5   3  16       13.04       11.95     10.25 o
   6   3  16        0.06       -1.11     12.09 o
   7   3  16      111.81      102.37     12.94 o
   8   3  16       34.68       35.04     12.02 o
   9   3  16       16.40       15.36     11.43 o
   0   4  16      145.07      167.98     20.04 o
   1   4  16      192.11      210.87     14.34 o
   2   4  16       19.09       19.23     11.63 o
   3   4  16      238.47      248.58     15.21 o
   4   4  16       34.26       36.76     12.21 o
   5   4  16       18.10        7.14     12.26 o
   6   4  16       16.11       21.52     11.67 o
   7   4  16       60.90       63.78     12.34 o
   1   5  16        4.38       15.53     12.07 o
   2   5  16       14.16       10.63     12.09 o
   3   5  16        6.85       10.57     12.20 o
   4   5  16       20.51       27.52     12.21 o
   1   1  17      171.71      186.96     14.05 o
   2   1  17       15.72       12.21     10.71 o
   3   1  17     1408.46     1447.02     27.30 o
   4   1  17      124.01      127.25     12.82 o
   5   1  17       60.54       68.70     12.44 o
   6   1  17        0.36        4.14     11.43 o
   7   1  17       12.73        5.76     11.99 o
   8   1  17       67.20       66.54     12.26 o
   0   2  17       31.36       43.02     17.87 o
   1   2  17      203.53      203.23     14.12 o
   2   2  17        0.03        3.29      9.40 o
   3   2  17       93.07      110.44     11.40 o
   4   2  17       51.33       41.26     11.69 o
   5   2  17        0.68        1.09     11.33 o
   6   2  17      104.70      125.88     14.19 o
   7   2  17       67.26       75.05     12.41 o
   8   2  17        0.01       -1.44     11.09 o
   1   3  17       10.72       10.76     11.01 o
   2   3  17       35.86       39.26     11.90 o
   3   3  17       36.65       38.07     12.21 o
   4   3  17       49.30       54.39     10.54 o
   5   3  17      109.95      114.06     13.55 o
   6   3  17       30.82       24.02     11.59 o
   7   3  17      124.31      132.07     14.06 o
   0   4  17      248.66      268.25     22.69 o
   1   4  17       13.71        6.31     11.34 o
   2   4  17        7.49       11.11     10.45 o
   3   4  17        0.62        1.43     12.75 o
   4   4  17      191.12      187.20     15.97 o
   0   0  18      128.62      139.55     28.08 o
   1   0  18       52.06       52.27     14.21 o
   2   0  18       37.87       67.56     17.57 o
   3   0  18      138.39      128.41     19.79 o
   4   0  18      140.40      140.99     16.06 o
   5   0  18      110.89      112.59     15.35 o
   6   0  18       17.74       19.75     12.64 o
   7   0  18      101.31      114.56     15.08 o
   1   1  18       60.66       68.24     11.26 o
   2   1  18       25.74       26.99     10.20 o
   3   1  18      157.58      152.62     14.07 o
   4   1  18       33.77       35.40     12.54 o
   5   1  18       10.41       19.02     12.32 o
   6   1  18       48.23       54.09     11.95 o
   0   2  18       18.35       14.92     16.83 o
   1   2  18       80.92       74.78     10.84 o
   2   2  18      113.80      128.60     11.62 o
   3   2  18      279.84      281.63     15.94 o
   4   2  18       22.32       25.11     11.39 o
   5   2  18      247.74      237.06     15.69 o
   1   3  18       32.11       30.00     11.98 o
   2   3  18      197.75      203.16     14.33 o
   3   3  18       13.65       20.17     12.77 o
   4   3  18        9.65       13.45     13.78 o
   1   1  19        2.10        1.75     11.54 o
   2   1  19      170.35      156.79     12.12 o
   3   1  19        0.39        3.48     10.07 o
 
